# Supplementary material for: Protein Network Studies on PCOS Biomarkers With S100A8, Druggability Assessment, and RNA Aptamer Designing to Control Its Cyst Migration Effect
Source: Front Bioeng Biotechnol. 2020 May 13;8:328. doi: 10.3389/fbioe.2020.00328 (PMC7238949; doi:10.3389/fbioe.2020.00328)
Supplement: Supplementary file 1 [file Table_1.xlsx]

## Sheet: Biogrid
	Interactors of S100A8 (from BioGRID)
Interactor	Role	Organism	Experimental Evidence Code	Dataset	Throughput	Score	Curated By	Notes
ALB	BAIT	H. sapiens	Co-fractionation	Moutaoufik MT (2019)	High	1.7263	BioGRID
APP	HIT	H. sapiens	Reconstituted Complex	Olah J (2011)	High	-	BioGRID	-
ASB3	BAIT	H. sapiens	Affinity Capture-MS	Ewing RM (2007)	High	0.346	BioGRID
ATXN3	BAIT	H. sapiens	Affinity Capture-MS	Weishaeupl D (2019)	High	-	BioGRID	-
BAG3	BAIT	H. sapiens	Affinity Capture-MS	Chen Y (2013)	High	-	BioGRID	-
BECN1	HIT	H. sapiens	Affinity Capture-Western	Yang L (2012)	Low	-	BioGRID	-
BRF1	BAIT	H. sapiens	Affinity Capture-MS	Wang F (2019)	High	-	BioGRID	-
C14ORF1	HIT	H. sapiens	Two-hybrid	Stelzl U (2005)	High	1	BioGRID	-
CCNYL1	BAIT	H. sapiens	Affinity Capture-MS	Huttlin EL (2017)	High	0.7575	BioGRID
CDC34	HIT	S. cerevisiae	Dosage Growth Defect	Eremenko E (2013)	Low	-	BioGRID
CDC53	HIT	S. cerevisiae	Dosage Growth Defect	Eremenko E (2013)	Low	-	BioGRID
CDK2	BAIT	H. sapiens	Affinity Capture-MS	Neganova I (2011)	High	-	BioGRID
CDKN1A	BAIT	H. sapiens	Two-hybrid	Vinayagam A (2011)	High	-	BioGRID	-
CFTR	BAIT	H. sapiens	Affinity Capture-MS	Pankow S (2015)	High	-	BioGRID
CHD3	BAIT	H. sapiens	Affinity Capture-MS	Hoffmeister H (2017)	High	-	BioGRID
CHD4	BAIT	H. sapiens	Affinity Capture-MS	Hoffmeister H (2017)	High	-	BioGRID	-
CHGB	HIT	H. sapiens	Two-hybrid	Stelzl U (2005)	High	2	BioGRID	-
COPS5	BAIT	H. sapiens	Affinity Capture-MS	Bennett EJ (2010)	High	-	BioGRID
CYLD	BAIT	H. sapiens	Affinity Capture-MS	Elliott PR (2016)	High	-	BioGRID	-
DLD	BAIT	H. sapiens	Affinity Capture-MS	Malty RH (2017)	High	0.0011	BioGRID
DMWD	BAIT	H. sapiens	Affinity Capture-MS	Sowa ME (2009)	High	5.77	BioGRID
DPH6	HIT	H. sapiens	Affinity Capture-MS	Huttlin EL (2017)	High	0.96	BioGRID
EFHD1	HIT	H. sapiens	Affinity Capture-MS	Huttlin EL (2017)	High	0.7786	BioGRID
ESR1	BAIT	H. sapiens	Affinity Capture-MS	Tarallo R (2011)	High	-	BioGRID
GDF9	HIT	H. sapiens	Two-hybrid	Stelzl U (2005)	High	2	BioGRID	-
GRB2	BAIT	H. sapiens	Affinity Capture-MS	Li J (2013)	High	-	BioGRID	-
HDAC2	BAIT	H. sapiens	Affinity Capture-MS	Tang W (2019)	High	-	BioGRID	-
HEXIM1	BAIT	H. sapiens	Affinity Capture-MS	Faust TB (2018)	High	-	BioGRID	-
IGSF21	HIT	H. sapiens	Two-hybrid	Stelzl U (2005)	High	2	BioGRID	-
KIAA1429	BAIT	H. sapiens	Affinity Capture-MS	Yue Y (2018)	High	-	BioGRID	-
KRAS	BAIT	H. sapiens	Proximity Label-MS	Kovalski JR (2019)	High	-	BioGRID
KRT17	BAIT	H. sapiens	Affinity Capture-MS	Yang L (2018)	High	-	BioGRID	-
LRIF1	HIT	H. sapiens	Two-hybrid	Stelzl U (2005)	High	3	BioGRID	-
LRRK1	BAIT	H. sapiens	Affinity Capture-MS	Ewing RM (2007)	High	0.413	BioGRID
MCM2	BAIT	H. sapiens	Affinity Capture-MS	Drissi R (2015)	High	-	BioGRID	-
MCM5	BAIT	H. sapiens	Affinity Capture-MS	Drissi R (2015)	High	-	BioGRID	-
MOB1A	BAIT	H. sapiens	Affinity Capture-MS	Ewing RM (2007)	High	0.415	BioGRID
MPO	HIT	H. sapiens	Co-fractionation	Moutaoufik MT (2019)	High	1.6934	BioGRID
MYC	BAIT	H. sapiens	Affinity Capture-MS	Heidelberger JB (2018)	High	-	BioGRID	-
NCF2	HIT	H. sapiens	Reconstituted Complex	Kerkhoff C (2005)	Low	-	BioGRID	-
NF2	BAIT	H. sapiens	Affinity Capture-MS	Zhou L (2015)	High	-	BioGRID
NUAK1	BAIT	H. sapiens	Affinity Capture-MS	Ewing RM (2007)	High	0.35	BioGRID
PAXIP1	BAIT	H. sapiens	Affinity Capture-MS	Woods NT (2012)	High	-	BioGRID	-
PDCD11	HIT	H. sapiens	Two-hybrid	Stelzl U (2005)	High	1	BioGRID	-
POT1	BAIT	H. sapiens	Affinity Capture-MS	Giannone RJ (2010)	Low	-	BioGRID	-
PPIA	HIT	H. sapiens	Two-hybrid	Stelzl U (2005)	High	1	BioGRID	-
PPM1B	BAIT	H. sapiens	Affinity Capture-MS	Ewing RM (2007)	High	0.385	BioGRID
PPP2R2A	BAIT	H. sapiens	Affinity Capture-MS	Yadav L (2017)	High	-	BioGRID	-
PRMT1	HIT	H. sapiens	Two-hybrid	Stelzl U (2005)	High	1	BioGRID	-
PTEN	BAIT	H. sapiens	Reconstituted Complex	Verrastro I (2015)	High	-	BioGRID	-
RNF5	BAIT	H. sapiens	Affinity Capture-Western	Fujita Y (2018)	Low	-	BioGRID	-
RNF5	HIT	H. sapiens	Affinity Capture-Western	Fujita Y (2018)	Low	-	BioGRID	-
S100A8	HIT	H. sapiens	Co-crystal Structure	Ishikawa K (2000)	Low	-	BioGRID	-
S100A9	BAIT	H. sapiens	Two-hybrid	Bandyopadhyay S (2010)	High	-	BioGRID	-
SEC27	HIT	S. cerevisiae	Dosage Lethality	Eremenko E (2013)	Low	-	BioGRID
SHC1	BAIT	H. sapiens	Affinity Capture-MS	Li J (2013)	High	-	BioGRID	-
SIRT6	BAIT	H. sapiens	Affinity Capture-MS	Simeoni F (2013)	Low	-	BioGRID	-
SIRT7	BAIT	H. sapiens	Affinity Capture-MS	Tsai YC (2012)	High	-	BioGRID
SLX1B	BAIT	H. sapiens	Affinity Capture-MS	Svendsen JM (2009)	High	3.01	BioGRID	-
SMTNL2	HIT	H. sapiens	Affinity Capture-MS	Huttlin EL (2017)	High	0.9997	BioGRID
SRP1	HIT	S. cerevisiae	Dosage Lethality	Eremenko E (2013)	Low	-	BioGRID
TBC1D22B	BAIT	H. sapiens	Affinity Capture-MS	Huttlin EL (2017)	High	0.9662	BioGRID
TERF1	BAIT	H. sapiens	Affinity Capture-MS	Giannone RJ (2010)	Low	-	BioGRID	-
TERF2	BAIT	H. sapiens	Affinity Capture-MS	Giannone RJ (2010)	Low	-	BioGRID	-
TFAP4	BAIT	H. sapiens	Affinity Capture-MS	Ku WC (2009)	High	-	BioGRID
TP53	HIT	H. sapiens	Two-hybrid	Stelzl U (2005)	High	2	BioGRID	-
TRAF3IP1	BAIT	H. sapiens	Affinity Capture-MS	Guo CW (2010)	Low	-	BioGRID	-
TRIM25	BAIT	H. sapiens	Affinity Capture-MS	Choudhury NR (2017)	High	-	BioGRID	-
TUBA1A	HIT	M. musculus	Two-hybrid	Stelzl U (2005)	High	2	BioGRID	-
TUBB	BAIT	H. sapiens	Reconstituted Complex	Vogl T (2004)	Low	-	BioGRID	-
TUBGCP3	BAIT	H. sapiens	Affinity Capture-MS	Fogeron ML (2013)	High	-	BioGRID	-
UBASH3B	BAIT	H. sapiens	Affinity Capture-MS	Li J (2013)	Low/High	-	BioGRID
UNC119	HIT	H. sapiens	Two-hybrid	Stelzl U (2005)	High	3	BioGRID	-
USF2	BAIT	H. sapiens	Affinity Capture-MS	Ewing RM (2007)	High	0.327	BioGRID
ZNF598	BAIT	H. sapiens	Affinity Capture-MS	Garzia A (2017)	High	-	BioGRID

## Sheet: S100A8 interactors network
				Network of s100A8 associative proteins obtained from Biogrid
#node1	node2	node1_string_internal_id	node2_string_internal_id	node1_external_id	node2_external_id	neighborhood_on_chromosome	gene_fusion	phylogenetic_cooccurrence	homology	coexpression	experimentally_determined_interaction	database_annotated	automated_textmining	combined_score
CDKN1A	CDK2	4447168	4435732	9606.ENSP00000384849	9606.ENSP00000266970	0	0	0	0	0.051	0.994	0.9	0.942	0.999
S100A9	S100A8	4443166	4443164	9606.ENSP00000357727	9606.ENSP00000357722	0	0	0	0.801	0.995	0.877	0.9	0.882	0.999
CDKN1A	TP53	4447168	4435880	9606.ENSP00000384849	9606.ENSP00000269305	0	0	0	0	0	0.696	0.9	0.97	0.999
SHC1	GRB2	4448165	4446042	9606.ENSP00000401303	9606.ENSP00000376345	0	0	0	0	0.061	0.994	0.9	0.979	0.999
MCM2	MCM5	4435544	4432914	9606.ENSP00000265056	9606.ENSP00000216122	0	0	0	0.778	0.999	0.998	0.9	0.982	0.999
POT1	TERF1	4442024	4436235	9606.ENSP00000350249	9606.ENSP00000276603	0	0	0	0	0.062	0.85	0.9	0.842	0.997
TP53	CDK2	4435880	4435732	9606.ENSP00000269305	9606.ENSP00000266970	0	0	0	0	0.094	0.716	0.9	0.924	0.997
PTEN	TP53	4443848	4435880	9606.ENSP00000361021	9606.ENSP00000269305	0	0	0	0	0	0.472	0.9	0.963	0.997
MYC	CDKN1A	4451407	4447168	9606.ENSP00000479618	9606.ENSP00000384849	0	0	0	0	0	0.378	0.9	0.945	0.996
HDAC2	CHD4	4449546	4441937	9606.ENSP00000430432	9606.ENSP00000349508	0	0	0	0	0.183	0.865	0.9	0.662	0.995
CDK2	MCM2	4435732	4435544	9606.ENSP00000266970	9606.ENSP00000265056	0	0	0	0	0.762	0.454	0.9	0.643	0.994
CHD3	CHD4	4445376	4441937	9606.ENSP00000369716	9606.ENSP00000349508	0	0	0	0.971	0.112	0.943	0.9	0.802	0.994
POT1	TERF2	4442024	4434397	9606.ENSP00000350249	9606.ENSP00000254942	0	0	0	0	0.061	0.764	0.9	0.788	0.994
HDAC2	CHD3	4449546	4445376	9606.ENSP00000430432	9606.ENSP00000369716	0	0	0	0	0.117	0.835	0.9	0.631	0.993
MYC	CDK2	4451407	4435732	9606.ENSP00000479618	9606.ENSP00000266970	0	0	0	0	0.118	0.342	0.9	0.865	0.991
CDK2	MCM5	4435732	4432914	9606.ENSP00000266970	9606.ENSP00000216122	0	0	0	0	0.729	0.157	0.9	0.535	0.988
HDAC2	TP53	4449546	4435880	9606.ENSP00000430432	9606.ENSP00000269305	0	0	0	0	0.061	0.681	0.9	0.602	0.986
GRB2	KRAS	4446042	4434456	9606.ENSP00000376345	9606.ENSP00000256078	0	0	0	0	0.089	0.503	0.9	0.714	0.985
MYC	ESR1	4451407	4448358	9606.ENSP00000479618	9606.ENSP00000405330	0	0	0	0	0	0.442	0.9	0.721	0.983
COPS5	TP53	4442056	4435880	9606.ENSP00000350512	9606.ENSP00000269305	0	0	0	0	0	0.379	0.9	0.698	0.979
PRMT1	TP53	4448400	4435880	9606.ENSP00000406162	9606.ENSP00000269305	0	0	0	0	0.061	0.379	0.9	0.655	0.977
RNF5	CFTR	4444502	4432552	9606.ENSP00000364235	9606.ENSP00000003084	0	0	0	0	0	0.379	0.9	0.569	0.97
SHC1	PTEN	4448165	4443848	9606.ENSP00000401303	9606.ENSP00000361021	0	0	0	0	0	0	0.9	0.718	0.97
MYC	TP53	4451407	4435880	9606.ENSP00000479618	9606.ENSP00000269305	0	0	0	0	0.091	0.139	0	0.964	0.969
SHC1	KRAS	4448165	4434456	9606.ENSP00000401303	9606.ENSP00000256078	0	0	0	0	0.062	0.278	0.9	0.575	0.967
ALB	APP	4437206	4436608	9606.ENSP00000295897	9606.ENSP00000284981	0	0	0	0	0.063	0	0.9	0.658	0.965
ESR1	SHC1	4448358	4448165	9606.ENSP00000405330	9606.ENSP00000401303	0	0	0	0	0	0.379	0.9	0.43	0.961
MYC	SIRT6	4451407	4440776	9606.ENSP00000479618	9606.ENSP00000337332	0	0	0	0	0.062	0.426	0.8	0.675	0.96
ESR1	GRB2	4448358	4446042	9606.ENSP00000405330	9606.ENSP00000376345	0	0	0	0	0	0.322	0.9	0.418	0.957
GRB2	PTEN	4446042	4443848	9606.ENSP00000376345	9606.ENSP00000361021	0	0	0	0	0.062	0	0.9	0.58	0.957
PRMT1	ESR1	4448400	4448358	9606.ENSP00000406162	9606.ENSP00000405330	0	0	0	0	0	0.32	0.9	0.398	0.955
ESR1	TRIM25	4448358	4439646	9606.ENSP00000405330	9606.ENSP00000323889	0	0	0	0	0	0.406	0.9	0.291	0.954
TERF1	TERF2	4436235	4434397	9606.ENSP00000276603	9606.ENSP00000254942	0	0	0	0.67	0.061	0.348	0.9	0.906	0.953
CHD3	TP53	4445376	4435880	9606.ENSP00000369716	9606.ENSP00000269305	0	0	0	0	0	0.389	0.9	0.301	0.953
ESR1	TP53	4448358	4435880	9606.ENSP00000405330	9606.ENSP00000269305	0	0	0	0	0	0.379	0	0.919	0.948
CHD4	TP53	4441937	4435880	9606.ENSP00000349508	9606.ENSP00000269305	0	0	0	0	0.062	0.078	0.9	0.419	0.943
TP53	NUAK1	4435880	4434870	9606.ENSP00000269305	9606.ENSP00000261402	0	0	0	0	0	0.313	0.9	0.242	0.943
TUBB	TUBGCP3	4440915	4434985	9606.ENSP00000339001	9606.ENSP00000261965	0	0	0	0	0.066	0.336	0.9	0.157	0.94
TP53	KRAS	4435880	4434456	9606.ENSP00000269305	9606.ENSP00000256078	0	0	0	0	0	0	0	0.924	0.924
CDKN1A	COPS5	4447168	4442056	9606.ENSP00000384849	9606.ENSP00000350512	0	0	0	0	0	0.111	0.9	0.224	0.924
ESR1	USF2	4448358	4433219	9606.ENSP00000405330	9606.ENSP00000222305	0	0	0	0	0	0.062	0.9	0.229	0.921
MYC	PTEN	4451407	4443848	9606.ENSP00000479618	9606.ENSP00000361021	0	0	0	0	0.057	0.345	0	0.88	0.919
GRB2	COPS5	4446042	4442056	9606.ENSP00000376345	9606.ENSP00000350512	0	0	0	0	0	0	0.9	0.185	0.915
CHGB	APP	4445138	4436608	9606.ENSP00000368244	9606.ENSP00000284981	0	0	0	0	0.082	0	0.9	0.132	0.913
CHGB	ALB	4445138	4437206	9606.ENSP00000368244	9606.ENSP00000295897	0	0	0	0	0	0	0.9	0.169	0.913
TRIM25	PPM1B	4439646	4436491	9606.ENSP00000323889	9606.ENSP00000282412	0	0	0	0	0.055	0	0.9	0.116	0.909
TUBB	MPO	4440915	4433305	9606.ENSP00000339001	9606.ENSP00000225275	0	0	0	0	0.061	0	0.9	0.051	0.903
PTEN	KRAS	4443848	4434456	9606.ENSP00000361021	9606.ENSP00000256078	0	0	0	0	0.063	0.186	0	0.882	0.902
PPP2R2A	PPM1B	4439736	4436491	9606.ENSP00000325074	9606.ENSP00000282412	0	0	0	0	0.08	0.86	0	0.248	0.894
MYC	KRAS	4451407	4434456	9606.ENSP00000479618	9606.ENSP00000256078	0	0	0	0	0	0.083	0	0.874	0.88
BECN1	TP53	4442634	4435880	9606.ENSP00000355231	9606.ENSP00000269305	0	0	0	0	0	0.305	0	0.829	0.876
CDKN1A	TFAP4	4447168	4432801	9606.ENSP00000384849	9606.ENSP00000204517	0	0	0	0	0.061	0	0.8	0.285	0.853
SIRT7	TP53	4440103	4435880	9606.ENSP00000329466	9606.ENSP00000269305	0	0	0	0	0.061	0.158	0	0.827	0.851
SIRT6	TP53	4440776	4435880	9606.ENSP00000337332	9606.ENSP00000269305	0	0	0	0	0	0.085	0	0.835	0.842
ESR1	PTEN	4448358	4443848	9606.ENSP00000405330	9606.ENSP00000361021	0	0	0	0	0	0.393	0	0.686	0.801
MYC	ALB	4451407	4437206	9606.ENSP00000479618	9606.ENSP00000295897	0	0	0	0	0	0	0	0.798	0.798
HDAC2	SIRT7	4449546	4440103	9606.ENSP00000430432	9606.ENSP00000329466	0	0	0	0	0.063	0.232	0	0.74	0.797
HDAC2	SIRT6	4449546	4440776	9606.ENSP00000430432	9606.ENSP00000337332	0	0	0	0	0.064	0.166	0	0.739	0.778
ATXN3	BECN1	4451290	4442634	9606.ENSP00000478320	9606.ENSP00000355231	0	0	0	0	0	0.294	0	0.692	0.773
NF2	TP53	4441447	4435880	9606.ENSP00000344666	9606.ENSP00000269305	0	0	0	0	0	0.139	0	0.741	0.767
ALB	MPO	4437206	4433305	9606.ENSP00000295897	9606.ENSP00000225275	0	0	0	0	0	0	0	0.762	0.762
ATXN3	TP53	4451290	4435880	9606.ENSP00000478320	9606.ENSP00000269305	0	0	0	0	0	0.379	0	0.62	0.754
S100A9	NCF2	4443166	4442905	9606.ENSP00000357727	9606.ENSP00000356505	0	0	0	0	0.564	0.379	0	0.139	0.746
CYLD	TP53	4447722	4435880	9606.ENSP00000392025	9606.ENSP00000269305	0	0	0	0	0	0.294	0	0.65	0.742
S100A8	NCF2	4443164	4442905	9606.ENSP00000357722	9606.ENSP00000356505	0	0	0	0	0.563	0.379	0	0.091	0.732
GRB2	APP	4446042	4436608	9606.ENSP00000376345	9606.ENSP00000284981	0	0	0	0	0	0.379	0	0.581	0.729
ESR1	CDK2	4448358	4435732	9606.ENSP00000405330	9606.ENSP00000266970	0	0	0	0	0	0.354	0	0.582	0.718
APP	TP53	4436608	4435880	9606.ENSP00000284981	9606.ENSP00000269305	0	0	0	0	0	0	0	0.717	0.717
ESR1	CDKN1A	4448358	4447168	9606.ENSP00000405330	9606.ENSP00000384849	0	0	0	0	0	0.379	0	0.559	0.714
ESR1	ALB	4448358	4437206	9606.ENSP00000405330	9606.ENSP00000295897	0	0	0	0	0.061	0.074	0	0.682	0.7
CDKN1A	KRAS	4447168	4434456	9606.ENSP00000384849	9606.ENSP00000256078	0	0	0	0	0	0.094	0	0.676	0.693
MYC	HDAC2	4451407	4449546	9606.ENSP00000479618	9606.ENSP00000430432	0	0	0	0	0	0.318	0	0.566	0.691
ALB	TP53	4437206	4435880	9606.ENSP00000295897	9606.ENSP00000269305	0	0	0	0	0	0	0	0.688	0.688
COPS5	CDK2	4442056	4435732	9606.ENSP00000350512	9606.ENSP00000266970	0	0	0	0	0.061	0.397	0	0.472	0.675
PTEN	CDK2	4443848	4435732	9606.ENSP00000361021	9606.ENSP00000266970	0	0	0	0	0.063	0.164	0	0.614	0.671
PTEN	CFTR	4443848	4432552	9606.ENSP00000361021	9606.ENSP00000003084	0	0	0	0	0.056	0.074	0	0.639	0.657
CDKN1A	PTEN	4447168	4443848	9606.ENSP00000384849	9606.ENSP00000361021	0	0	0	0	0.054	0	0	0.651	0.656
MYC	TFAP4	4451407	4432801	9606.ENSP00000479618	9606.ENSP00000204517	0	0	0	0	0.061	0	0	0.648	0.656
KRT17	TP53	4438413	4435880	9606.ENSP00000308452	9606.ENSP00000269305	0	0	0	0	0	0	0	0.653	0.653
PTEN	BECN1	4443848	4442634	9606.ENSP00000361021	9606.ENSP00000355231	0	0	0	0	0.061	0.093	0	0.625	0.653
BAG3	BECN1	4443254	4442634	9606.ENSP00000358081	9606.ENSP00000355231	0	0	0	0	0.067	0	0	0.641	0.652
ALB	USF2	4437206	4433219	9606.ENSP00000295897	9606.ENSP00000222305	0	0	0	0	0	0	0	0.64	0.64
CDKN1A	NUAK1	4447168	4434870	9606.ENSP00000384849	9606.ENSP00000261402	0	0	0	0	0	0.313	0	0.498	0.64
ESR1	KRAS	4448358	4434456	9606.ENSP00000405330	9606.ENSP00000256078	0	0	0	0	0	0.084	0	0.621	0.638
GRB2	S100A8	4446042	4443164	9606.ENSP00000376345	9606.ENSP00000357722	0	0	0	0	0	0.142	0	0.593	0.636
MYC	CYLD	4451407	4447722	9606.ENSP00000479618	9606.ENSP00000392025	0	0	0	0	0	0	0	0.636	0.636
SHC1	APP	4448165	4436608	9606.ENSP00000401303	9606.ENSP00000284981	0	0	0	0	0	0.424	0	0.391	0.634
HDAC2	CDKN1A	4449546	4447168	9606.ENSP00000430432	9606.ENSP00000384849	0	0	0	0	0	0.32	0	0.477	0.629
CDK2	KRAS	4435732	4434456	9606.ENSP00000266970	9606.ENSP00000256078	0	0	0	0	0.063	0.261	0	0.506	0.628
PTEN	ALB	4443848	4437206	9606.ENSP00000361021	9606.ENSP00000295897	0	0	0	0	0	0	0	0.614	0.614
GRB2	LRRK1	4446042	4445812	9606.ENSP00000376345	9606.ENSP00000373600	0	0	0	0	0	0.356	0	0.412	0.606
PAXIP1	SLX1B	4447067	4440062	9606.ENSP00000384048	9606.ENSP00000328940	0	0	0	0	0	0.132	0	0.565	0.606
SHC1	TP53	4448165	4435880	9606.ENSP00000401303	9606.ENSP00000269305	0	0	0	0	0.061	0	0	0.596	0.604
NCF2	MPO	4442905	4433305	9606.ENSP00000356505	9606.ENSP00000225275	0	0	0	0	0.144	0	0	0.554	0.602
TRIM25	TP53	4439646	4435880	9606.ENSP00000323889	9606.ENSP00000269305	0	0	0	0	0.061	0.051	0	0.581	0.595
HDAC2	ESR1	4449546	4448358	9606.ENSP00000430432	9606.ENSP00000405330	0	0	0	0	0	0.3	0	0.443	0.594
BECN1	ALB	4442634	4437206	9606.ENSP00000355231	9606.ENSP00000295897	0	0	0	0	0	0	0	0.581	0.581
TP53	MCM2	4435880	4435544	9606.ENSP00000269305	9606.ENSP00000265056	0	0	0	0	0.095	0.133	0	0.49	0.565
TERF1	TP53	4436235	4435880	9606.ENSP00000276603	9606.ENSP00000269305	0	0	0	0	0	0	0	0.565	0.565
SMTNL2	CDK2	4445844	4435732	9606.ENSP00000373964	9606.ENSP00000266970	0	0	0	0	0.049	0.556	0	0.05	0.564
GRB2	TP53	4446042	4435880	9606.ENSP00000376345	9606.ENSP00000269305	0	0	0	0	0	0.184	0	0.481	0.558
ALB	CFTR	4437206	4432552	9606.ENSP00000295897	9606.ENSP00000003084	0	0	0	0	0.056	0	0	0.55	0.557
ALB	KRAS	4437206	4434456	9606.ENSP00000295897	9606.ENSP00000256078	0	0	0	0	0	0	0	0.554	0.554
ALB	CDK2	4437206	4435732	9606.ENSP00000295897	9606.ENSP00000266970	0	0	0	0	0.063	0	0	0.543	0.554
LRRK1	PPM1B	4445812	4436491	9606.ENSP00000373600	9606.ENSP00000282412	0	0	0	0	0.071	0.521	0	0.072	0.552
MOB1A	NF2	4446491	4441447	9606.ENSP00000379364	9606.ENSP00000344666	0	0	0	0	0.118	0	0	0.511	0.551
PTEN	NF2	4443848	4441447	9606.ENSP00000361021	9606.ENSP00000344666	0	0	0	0	0	0.076	0	0.533	0.55
GRB2	UBASH3B	4446042	4436575	9606.ENSP00000376345	9606.ENSP00000284273	0	0	0	0	0.064	0.361	0	0.293	0.54
CDKN1A	MCM2	4447168	4435544	9606.ENSP00000384849	9606.ENSP00000265056	0	0	0	0	0.063	0.343	0	0.311	0.538
S100A9	MPO	4443166	4433305	9606.ENSP00000357727	9606.ENSP00000225275	0	0	0	0	0.231	0	0	0.423	0.537
SHC1	LRRK1	4448165	4445812	9606.ENSP00000401303	9606.ENSP00000373600	0	0	0	0	0.061	0.425	0	0.207	0.535
ESR1	COPS5	4448358	4442056	9606.ENSP00000405330	9606.ENSP00000350512	0	0	0	0	0	0.404	0	0.245	0.531
TUBGCP3	MCM5	4434985	4432914	9606.ENSP00000261965	9606.ENSP00000216122	0	0	0	0	0.53	0	0	0	0.53
MYC	GRB2	4451407	4446042	9606.ENSP00000479618	9606.ENSP00000376345	0	0	0	0	0	0	0	0.527	0.527
SLX1B	TERF2	4440062	4434397	9606.ENSP00000328940	9606.ENSP00000254942	0	0	0	0	0	0	0	0.527	0.527
PAXIP1	TP53	4447067	4435880	9606.ENSP00000384048	9606.ENSP00000269305	0	0	0	0	0	0.381	0	0.265	0.525
PTEN	MCM2	4443848	4435544	9606.ENSP00000361021	9606.ENSP00000265056	0	0	0	0	0.064	0.081	0	0.479	0.513
PRMT1	TERF2	4448400	4434397	9606.ENSP00000406162	9606.ENSP00000254942	0	0	0	0	0.045	0.379	0	0.246	0.513
ATXN3	COPS5	4451290	4442056	9606.ENSP00000478320	9606.ENSP00000350512	0	0	0	0	0.061	0	0	0.502	0.512
MYC	CHD4	4451407	4441937	9606.ENSP00000479618	9606.ENSP00000349508	0	0	0	0	0	0.304	0	0.323	0.509
MYC	MCM2	4451407	4435544	9606.ENSP00000479618	9606.ENSP00000265056	0	0	0	0	0.11	0.099	0	0.434	0.506
PPP2R2A	TP53	4439736	4435880	9606.ENSP00000325074	9606.ENSP00000269305	0	0	0	0	0	0.328	0	0.293	0.504
MYC	APP	4451407	4436608	9606.ENSP00000479618	9606.ENSP00000284981	0	0	0	0	0.063	0	0	0.493	0.504
ESR1	HEXIM1	4448358	4440048	9606.ENSP00000405330	9606.ENSP00000328773	0	0	0	0	0.049	0.379	0	0.226	0.502
HDAC2	PRMT1	4449546	4448400	9606.ENSP00000430432	9606.ENSP00000406162	0	0	0	0	0.172	0.071	0	0.404	0.502
HEXIM1	TP53	4440048	4435880	9606.ENSP00000328773	9606.ENSP00000269305	0	0	0	0	0	0.379	0	0.23	0.501
MOB1A	PPP2R2A	4446491	4439736	9606.ENSP00000379364	9606.ENSP00000325074	0	0	0	0	0.073	0.413	0	0.154	0.499
PPIA	ALB	4449041	4437206	9606.ENSP00000419425	9606.ENSP00000295897	0	0	0	0	0	0	0	0.497	0.497
ESR1	KRT17	4448358	4438413	9606.ENSP00000405330	9606.ENSP00000308452	0	0	0	0	0	0.043	0	0.492	0.493
PPIA	ESR1	4449041	4448358	9606.ENSP00000419425	9606.ENSP00000405330	0	0	0	0	0	0.336	0	0.266	0.491
BECN1	APP	4442634	4436608	9606.ENSP00000355231	9606.ENSP00000284981	0	0	0	0	0	0	0	0.491	0.491
CYLD	TRIM25	4447722	4439646	9606.ENSP00000392025	9606.ENSP00000323889	0	0	0	0	0	0	0	0.49	0.49
TP53	MCM5	4435880	4432914	9606.ENSP00000269305	9606.ENSP00000216122	0	0	0	0	0.097	0.133	0	0.4	0.489
MYC	BECN1	4451407	4442634	9606.ENSP00000479618	9606.ENSP00000355231	0	0	0	0	0	0	0	0.488	0.488
MYC	SHC1	4451407	4448165	9606.ENSP00000479618	9606.ENSP00000401303	0	0	0	0	0.069	0	0	0.472	0.487
MYC	USF2	4451407	4433219	9606.ENSP00000479618	9606.ENSP00000222305	0	0	0	0	0.057	0	0	0.475	0.484
MYC	TERF1	4451407	4436235	9606.ENSP00000479618	9606.ENSP00000276603	0	0	0	0	0	0	0	0.473	0.473
MYC	SIRT7	4451407	4440103	9606.ENSP00000479618	9606.ENSP00000329466	0	0	0	0	0.062	0.063	0	0.449	0.473
MYC	NF2	4451407	4441447	9606.ENSP00000479618	9606.ENSP00000344666	0	0	0	0	0	0.139	0	0.41	0.47
HDAC2	CDK2	4449546	4435732	9606.ENSP00000430432	9606.ENSP00000266970	0	0	0	0	0.069	0.149	0	0.384	0.469
TRIM25	MPO	4439646	4433305	9606.ENSP00000323889	9606.ENSP00000225275	0	0	0	0	0	0	0	0.469	0.469
S100A8	MPO	4443164	4433305	9606.ENSP00000357722	9606.ENSP00000225275	0	0	0	0	0.232	0	0	0.335	0.468
CDKN1A	ALB	4447168	4437206	9606.ENSP00000384849	9606.ENSP00000295897	0	0	0	0	0	0	0	0.468	0.468
NF2	KRAS	4441447	4434456	9606.ENSP00000344666	9606.ENSP00000256078	0	0	0	0	0	0.064	0	0.454	0.467
MYC	TUBB	4451407	4440915	9606.ENSP00000479618	9606.ENSP00000339001	0	0	0	0	0.072	0.305	0	0.238	0.465
BRF1	TP53	4450258	4435880	9606.ENSP00000448323	9606.ENSP00000269305	0	0	0	0	0	0.379	0	0.169	0.461
PPM1B	CDK2	4436491	4435732	9606.ENSP00000282412	9606.ENSP00000266970	0	0	0	0	0.05	0.32	0	0.229	0.459
CCNYL1	CDK2	4441250	4435732	9606.ENSP00000342344	9606.ENSP00000266970	0	0	0	0	0.049	0.336	0	0.211	0.458
APP	KRAS	4436608	4434456	9606.ENSP00000284981	9606.ENSP00000256078	0	0	0	0	0.063	0.05	0	0.439	0.457
USF2	CFTR	4433219	4432552	9606.ENSP00000222305	9606.ENSP00000003084	0	0	0	0	0	0	0	0.457	0.457
CYLD	PTEN	4447722	4443848	9606.ENSP00000392025	9606.ENSP00000361021	0	0	0	0	0.062	0	0	0.439	0.451
TP53	MPO	4435880	4433305	9606.ENSP00000269305	9606.ENSP00000225275	0	0	0	0	0	0	0	0.444	0.444
MYC	COPS5	4451407	4442056	9606.ENSP00000479618	9606.ENSP00000350512	0	0	0	0	0	0	0	0.441	0.441
ESR1	APP	4448358	4436608	9606.ENSP00000405330	9606.ENSP00000284981	0	0	0	0	0	0	0	0.44	0.44
HDAC2	PTEN	4449546	4443848	9606.ENSP00000430432	9606.ENSP00000361021	0	0	0	0	0.062	0.1	0	0.386	0.437
GRB2	NF2	4446042	4441447	9606.ENSP00000376345	9606.ENSP00000344666	0	0	0	0	0	0.299	0	0.222	0.431
HDAC2	KRAS	4449546	4434456	9606.ENSP00000430432	9606.ENSP00000256078	0	0	0	0	0.063	0.084	0	0.389	0.429
CYLD	COPS5	4447722	4442056	9606.ENSP00000392025	9606.ENSP00000350512	0	0	0	0	0	0	0	0.424	0.424
PPIA	TP53	4449041	4435880	9606.ENSP00000419425	9606.ENSP00000269305	0	0	0	0	0.053	0.129	0	0.357	0.423
S100A8	ALB	4443164	4437206	9606.ENSP00000357722	9606.ENSP00000295897	0	0	0	0	0	0	0	0.422	0.422
PTEN	SIRT6	4443848	4440776	9606.ENSP00000361021	9606.ENSP00000337332	0	0	0	0	0	0.13	0	0.359	0.419
COPS5	APP	4442056	4436608	9606.ENSP00000350512	9606.ENSP00000284981	0	0	0	0	0	0.294	0	0.212	0.419
CHD4	MCM2	4441937	4435544	9606.ENSP00000349508	9606.ENSP00000265056	0	0	0	0	0.288	0.157	0	0.108	0.418
S100A8	TP53	4443164	4435880	9606.ENSP00000357722	9606.ENSP00000269305	0	0	0	0	0	0	0	0.418	0.418
S100A9	ALB	4443166	4437206	9606.ENSP00000357727	9606.ENSP00000295897	0	0	0	0	0.059	0	0	0.405	0.416
MYC	HEXIM1	4451407	4440048	9606.ENSP00000479618	9606.ENSP00000328773	0	0	0	0	0	0	0	0.416	0.416
BECN1	KRAS	4442634	4434456	9606.ENSP00000355231	9606.ENSP00000256078	0	0	0	0	0	0.054	0	0.407	0.415
PTEN	SIRT7	4443848	4440103	9606.ENSP00000361021	9606.ENSP00000329466	0	0	0	0	0	0.13	0	0.354	0.414
PPP2R2A	CDK2	4439736	4435732	9606.ENSP00000325074	9606.ENSP00000266970	0	0	0	0	0.062	0.324	0	0.147	0.412
ATXN3	TUBB	4451290	4440915	9606.ENSP00000478320	9606.ENSP00000339001	0	0	0	0	0.062	0.399	0	0	0.412
GRB2	ALB	4446042	4437206	9606.ENSP00000376345	9606.ENSP00000295897	0	0	0	0	0	0	0	0.411	0.411
MYC	PRMT1	4451407	4448400	9606.ENSP00000479618	9606.ENSP00000406162	0	0	0	0	0.059	0	0	0.4	0.411
ATXN3	APP	4451290	4436608	9606.ENSP00000478320	9606.ENSP00000284981	0	0	0	0	0	0	0	0.409	0.409
BECN1	DPH6	4442634	4434494	9606.ENSP00000355231	9606.ENSP00000256538	0	0	0	0	0	0	0	0.405	0.405
MYC	MCM5	4451407	4432914	9606.ENSP00000479618	9606.ENSP00000216122	0	0	0	0	0.118	0	0	0.353	0.405
TP53	CFTR	4435880	4432552	9606.ENSP00000269305	9606.ENSP00000003084	0	0	0	0	0	0.051	0	0.398	0.404
PRMT1	TERF1	4448400	4436235	9606.ENSP00000406162	9606.ENSP00000276603	0	0	0	0	0.064	0.379	0	0.057	0.404
PAXIP1	MCM2	4447067	4435544	9606.ENSP00000384048	9606.ENSP00000265056	0	0	0	0	0.174	0.129	0	0.236	0.403
RNF5	TRIM25	4444502	4439646	9606.ENSP00000364235	9606.ENSP00000323889	0	0	0	0	0.049	0	0	0.398	0.403
S100A8	BECN1	4443164	4442634	9606.ENSP00000357722	9606.ENSP00000355231	0	0	0	0	0	0.379	0	0.079	0.403
GRB2	PPP2R2A	4446042	4439736	9606.ENSP00000376345	9606.ENSP00000325074	0	0	0	0	0.062	0.332	0	0.123	0.402

## Sheet: Biomarkers
Biomarker of PCOS with concentration					Differentialy Expressed Gene in PCOS							cancer cell invasion biomarkers
IL-13						SIAE						Laminin-5, γ2 chain
IL-18						S100A8						Fibronectin
CCL2/MCP-1						ICAM1						Tenascin C
PIGF						EIF4E2						Snail, Twist, vimentin
VEGF						RAB32						Cadherin-catenin complex
MMP-9						FN1						Integrins
sVEGF-R1						MORC4						Galectin 1
S100A8						RGS10						L1CAM
Adipsin						SLC1A1						MMPs
Leptin						FGF7						Ezrin
Resistin						SLC35D2						WAVE2
RBP4						PDGFRA						Cortactin
DPP-IV/sCD26						APCDD1						MENAinv
sICAM1/sCD54												Fascin-1
sVCAM												Ki-67
Cathepsin S												FGFR2
Adiponectin

## Sheet: Biomarkers Network
				Nework of selective PCOS and cancer cell invasion biomarkers
#node1	node2	node1_string_internal_id	node2_string_internal_id	node1_external_id	node2_external_id	neighborhood_on_chromosome	gene_fusion	phylogenetic_cooccurrence	homology	coexpression	experimentally_determined_interaction	database_annotated	automated_textmining	combined_score
HSP90AA1	CDC37	4440643	4433199	9606.ENSP00000335153	9606.ENSP00000222005	0	0	0	0	0.173	0.979	0.9	0.835	0.999
VEGFA	FLT1	4451310	4436489	9606.ENSP00000478570	9606.ENSP00000282397	0	0	0	0	0.061	0.556	0.9	0.984	0.999
FGFR2	FGF7	4448546	4435784	9606.ENSP00000410294	9606.ENSP00000267843	0	0	0	0	0	0.525	0.9	0.882	0.993
HSP90AA1	ERBB2	4440643	4435897	9606.ENSP00000335153	9606.ENSP00000269571	0	0	0	0	0	0.526	0.9	0.879	0.993
HSP90AA1	EGFR	4440643	4436186	9606.ENSP00000335153	9606.ENSP00000275493	0	0	0	0	0	0.487	0.9	0.817	0.989
VEGFA	MMP9	4451310	4443919	9606.ENSP00000478570	9606.ENSP00000361405	0	0	0	0	0	0	0.8	0.946	0.989
VEGFA	FN1	4451310	4441661	9606.ENSP00000478570	9606.ENSP00000346839	0	0	0	0	0.076	0	0.9	0.88	0.988
CD44	MMP9	4448037	4443919	9606.ENSP00000398632	9606.ENSP00000361405	0	0	0	0	0	0.379	0.9	0.817	0.987
IL13	CCL2	4438088	4433339	9606.ENSP00000304915	9606.ENSP00000225831	0	0	0	0	0	0	0.9	0.822	0.981
VEGFA	MMP2	4451310	4433061	9606.ENSP00000478570	9606.ENSP00000219070	0	0	0	0	0.065	0	0.8	0.899	0.979
VEGFA	EGFR	4451310	4436186	9606.ENSP00000478570	9606.ENSP00000275493	0	0	0	0	0.089	0	0.6	0.947	0.979
CD44	ERBB2	4448037	4435897	9606.ENSP00000398632	9606.ENSP00000269571	0	0	0	0	0	0.379	0.8	0.845	0.979
ADIPOQ	LEP	4447630	4438805	9606.ENSP00000389814	9606.ENSP00000312652	0	0	0	0	0.149	0	0	0.971	0.975
VEGFA	HSP90AA1	4451310	4440643	9606.ENSP00000478570	9606.ENSP00000335153	0	0	0	0	0	0.379	0.9	0.62	0.974
IL13	IL18	4438088	4436375	9606.ENSP00000304915	9606.ENSP00000280357	0	0	0	0	0	0	0.9	0.756	0.974
CTTN	EGFR	4444748	4436186	9606.ENSP00000365745	9606.ENSP00000275493	0	0	0	0	0.182	0.393	0.9	0.546	0.974
EGFR	ERBB2	4436186	4435897	9606.ENSP00000275493	9606.ENSP00000269571	0	0	0	0.941	0.077	0.699	0.9	0.967	0.971
L1CAM	EGFR	4443451	4436186	9606.ENSP00000359077	9606.ENSP00000275493	0	0	0	0	0.087	0.472	0.9	0.364	0.965
CD44	MMP2	4448037	4433061	9606.ENSP00000398632	9606.ENSP00000219070	0	0	0	0	0.068	0	0.9	0.642	0.963
CTNNA1	EGFR	4438066	4436186	9606.ENSP00000304669	9606.ENSP00000275493	0	0	0	0	0.077	0.513	0.9	0.272	0.962
FN1	IGF1R	4441661	4435797	9606.ENSP00000346839	9606.ENSP00000268035	0	0	0	0	0	0.261	0.9	0.511	0.96
VEGFA	ERBB2	4451310	4435897	9606.ENSP00000478570	9606.ENSP00000269571	0	0	0	0	0	0	0.6	0.895	0.956
L1CAM	EZR	4443451	4442801	9606.ENSP00000359077	9606.ENSP00000356042	0	0	0	0	0.055	0.385	0.9	0.331	0.956
LEP	RETN	4438805	4433169	9606.ENSP00000312652	9606.ENSP00000221515	0	0	0	0	0.063	0	0	0.954	0.955
FN1	IL13	4441661	4438088	9606.ENSP00000346839	9606.ENSP00000304915	0	0	0	0	0	0	0.9	0.53	0.95
FN1	EGFR	4441661	4436186	9606.ENSP00000346839	9606.ENSP00000275493	0	0	0	0	0.185	0.812	0	0.684	0.947
EGFR	CDC37	4436186	4433199	9606.ENSP00000275493	9606.ENSP00000222005	0	0	0	0	0	0.355	0.9	0.21	0.944
ADIPOQ	RETN	4447630	4433169	9606.ENSP00000389814	9606.ENSP00000221515	0	0	0	0	0.228	0	0	0.924	0.939
ERBB2	CDC37	4435897	4433199	9606.ENSP00000269571	9606.ENSP00000222005	0	0	0	0	0	0.164	0.9	0.31	0.937
EZR	ICAM1	4442801	4435501	9606.ENSP00000356042	9606.ENSP00000264832	0	0	0	0	0.05	0.435	0.8	0.473	0.935
MMP9	CTSS	4443919	4443237	9606.ENSP00000361405	9606.ENSP00000357981	0	0	0	0	0.134	0	0.9	0.319	0.935
ICAM1	CCL2	4435501	4433339	9606.ENSP00000264832	9606.ENSP00000225831	0	0	0	0	0.149	0	0	0.919	0.929
MME	DPP4	4448967	4442387	9606.ENSP00000418525	9606.ENSP00000353731	0	0	0	0	0.075	0	0.8	0.643	0.928
SNAI1	TWIST1	4433878	4433815	9606.ENSP00000244050	9606.ENSP00000242261	0	0	0	0	0.063	0	0	0.921	0.923
EGFR	PDGFRA	4436186	4434540	9606.ENSP00000275493	9606.ENSP00000257290	0	0	0	0.562	0.107	0.418	0.8	0.737	0.923
VEGFA	CFD	4451310	4440329	9606.ENSP00000478570	9606.ENSP00000332139	0	0	0	0	0	0	0.9	0.27	0.923
CTTN	CTNNA1	4444748	4438066	9606.ENSP00000365745	9606.ENSP00000304669	0	0	0	0	0.088	0.14	0.9	0.128	0.922
HSP90AA1	MMP2	4440643	4433061	9606.ENSP00000335153	9606.ENSP00000219070	0	0	0	0	0	0.379	0	0.878	0.921
CD44	EGFR	4448037	4436186	9606.ENSP00000398632	9606.ENSP00000275493	0	0	0	0	0.099	0.379	0	0.871	0.921
VEGFA	IGF1R	4451310	4435797	9606.ENSP00000478570	9606.ENSP00000268035	0	0	0	0	0	0	0.6	0.796	0.915
CD44	TWIST1	4448037	4433815	9606.ENSP00000398632	9606.ENSP00000242261	0	0	0	0	0.055	0	0.8	0.586	0.915
FN1	CFD	4441661	4440329	9606.ENSP00000346839	9606.ENSP00000332139	0	0	0	0	0.061	0	0.9	0.167	0.914
VEGFA	CCL2	4451310	4433339	9606.ENSP00000478570	9606.ENSP00000225831	0	0	0	0	0	0	0	0.914	0.914
VEGFA	CTNNA1	4451310	4438066	9606.ENSP00000478570	9606.ENSP00000304669	0	0	0	0	0	0	0.9	0.166	0.913
MMP9	MMP2	4443919	4433061	9606.ENSP00000361405	9606.ENSP00000219070	0	0	0	0.929	0.061	0	0.9	0.958	0.908
L1CAM	BSG	4443451	4440482	9606.ENSP00000359077	9606.ENSP00000333769	0	0	0	0.563	0.049	0	0.9	0.187	0.907
CTNNA1	IGF1R	4438066	4435797	9606.ENSP00000304669	9606.ENSP00000268035	0	0	0	0	0	0	0.9	0.085	0.904
WASF2	HSP90AA1	4451760	4440643	9606.ENSP00000483313	9606.ENSP00000335153	0	0	0	0	0	0	0.9	0.056	0.901
FN1	SNAI1	4441661	4433878	9606.ENSP00000346839	9606.ENSP00000244050	0	0	0	0	0.062	0.278	0	0.865	0.901
VEGFA	PDGFRA	4451310	4434540	9606.ENSP00000478570	9606.ENSP00000257290	0	0	0	0	0.059	0.465	0.6	0.558	0.899
VEGFA	ICAM1	4451310	4435501	9606.ENSP00000478570	9606.ENSP00000264832	0	0	0	0	0	0	0	0.89	0.89
ADIPOQ	CFD	4447630	4440329	9606.ENSP00000389814	9606.ENSP00000332139	0	0	0	0	0.575	0	0	0.735	0.882
CD44	EZR	4448037	4442801	9606.ENSP00000398632	9606.ENSP00000356042	0	0	0	0	0.063	0.421	0	0.782	0.872
RBP4	RETN	4443752	4433169	9606.ENSP00000360522	9606.ENSP00000221515	0	0	0	0	0	0	0	0.867	0.867
VEGFA	LEP	4451310	4438805	9606.ENSP00000478570	9606.ENSP00000312652	0	0	0	0	0	0	0	0.867	0.867
MMP9	SNAI1	4443919	4433878	9606.ENSP00000361405	9606.ENSP00000244050	0	0	0	0	0	0	0	0.851	0.851
LEP	EGFR	4438805	4436186	9606.ENSP00000312652	9606.ENSP00000275493	0	0	0	0	0	0	0.6	0.641	0.85
MMP9	CCL2	4443919	4433339	9606.ENSP00000361405	9606.ENSP00000225831	0	0	0	0	0.076	0	0	0.843	0.849
VEGFA	FGFR2	4451310	4448546	9606.ENSP00000478570	9606.ENSP00000410294	0	0	0	0	0.062	0.174	0.6	0.556	0.843
CD44	FN1	4448037	4441661	9606.ENSP00000398632	9606.ENSP00000346839	0	0	0	0	0.062	0.379	0	0.741	0.836
BSG	MMP2	4440482	4433061	9606.ENSP00000333769	9606.ENSP00000219070	0	0	0	0	0	0	0	0.83	0.83
FLT1	FGF7	4436489	4435784	9606.ENSP00000282397	9606.ENSP00000267843	0	0	0	0	0.055	0.267	0.6	0.455	0.829
MMP9	EGFR	4443919	4436186	9606.ENSP00000361405	9606.ENSP00000275493	0	0	0	0	0	0	0	0.828	0.828
VEGFA	IL13	4451310	4438088	9606.ENSP00000478570	9606.ENSP00000304915	0	0	0	0	0	0	0	0.826	0.826
IL18	ICAM1	4436375	4435501	9606.ENSP00000280357	9606.ENSP00000264832	0	0	0	0	0.061	0	0	0.821	0.825
CCL2	MMP2	4433339	4433061	9606.ENSP00000225831	9606.ENSP00000219070	0	0	0	0	0.155	0	0	0.802	0.825
EZR	EGFR	4442801	4436186	9606.ENSP00000356042	9606.ENSP00000275493	0	0	0	0	0.049	0.381	0	0.723	0.823
EGFR	FGF7	4436186	4435784	9606.ENSP00000275493	9606.ENSP00000267843	0	0	0	0	0.065	0	0.6	0.56	0.821
CCL2	CX3CL1	4433339	4432567	9606.ENSP00000225831	9606.ENSP00000006053	0	0	0	0	0.056	0	0	0.816	0.819
FN1	ICAM1	4441661	4435501	9606.ENSP00000346839	9606.ENSP00000264832	0	0	0	0	0.063	0	0	0.814	0.819
FN1	CCL2	4441661	4433339	9606.ENSP00000346839	9606.ENSP00000225831	0	0	0	0	0.098	0	0	0.794	0.806
VEGFA	CD44	4451310	4448037	9606.ENSP00000478570	9606.ENSP00000398632	0	0	0	0	0	0	0	0.804	0.805
FGF7	PDGFRA	4435784	4434540	9606.ENSP00000267843	9606.ENSP00000257290	0	0	0	0	0.11	0.267	0.6	0.333	0.802
CD44	HAS2	4448037	4438275	9606.ENSP00000398632	9606.ENSP00000306991	0	0	0	0	0.059	0	0	0.796	0.8
ADIPOQ	ICAM1	4447630	4435501	9606.ENSP00000389814	9606.ENSP00000264832	0	0	0	0	0	0	0	0.794	0.794
MMP9	BSG	4443919	4440482	9606.ENSP00000361405	9606.ENSP00000333769	0	0	0	0	0	0	0	0.794	0.794
ADIPOQ	RBP4	4447630	4443752	9606.ENSP00000389814	9606.ENSP00000360522	0	0	0	0	0.062	0	0	0.789	0.793
VEGFA	SNAI1	4451310	4433878	9606.ENSP00000478570	9606.ENSP00000244050	0	0	0	0	0.062	0	0	0.787	0.792
ADIPOQ	CCL2	4447630	4433339	9606.ENSP00000389814	9606.ENSP00000225831	0	0	0	0	0	0	0	0.788	0.788
VEGFA	IL18	4451310	4436375	9606.ENSP00000478570	9606.ENSP00000280357	0	0	0	0	0	0	0	0.788	0.788
MMP9	ERBB2	4443919	4435897	9606.ENSP00000361405	9606.ENSP00000269571	0	0	0	0	0	0	0	0.78	0.781
VIM	TWIST1	4450181	4433815	9606.ENSP00000446007	9606.ENSP00000242261	0	0	0	0	0.086	0.294	0	0.682	0.777
DPP4	FN1	4442387	4441661	9606.ENSP00000353731	9606.ENSP00000346839	0	0	0	0	0.044	0.266	0	0.702	0.773
IL13	EGFR	4438088	4436186	9606.ENSP00000304915	9606.ENSP00000275493	0	0	0	0	0	0	0.6	0.448	0.77
WASF2	CTTN	4451760	4444748	9606.ENSP00000483313	9606.ENSP00000365745	0	0	0	0	0.054	0	0	0.763	0.767
MMP9	IL18	4443919	4436375	9606.ENSP00000361405	9606.ENSP00000280357	0	0	0	0	0.06	0	0	0.76	0.765
LEP	ICAM1	4438805	4435501	9606.ENSP00000312652	9606.ENSP00000264832	0	0	0	0	0	0	0	0.762	0.762
ERBB2	MMP2	4435897	4433061	9606.ENSP00000269571	9606.ENSP00000219070	0	0	0	0	0.062	0	0	0.752	0.758
CD44	ICAM1	4448037	4435501	9606.ENSP00000398632	9606.ENSP00000264832	0	0	0	0	0.117	0	0	0.733	0.754
CFD	RETN	4440329	4433169	9606.ENSP00000332139	9606.ENSP00000221515	0	0	0	0	0.189	0	0	0.709	0.754
ADIPOQ	IL18	4447630	4436375	9606.ENSP00000389814	9606.ENSP00000280357	0	0	0	0	0	0	0	0.754	0.754
IL18	CCL2	4436375	4433339	9606.ENSP00000280357	9606.ENSP00000225831	0	0	0	0	0	0	0	0.749	0.749
ICAM1	CX3CL1	4435501	4432567	9606.ENSP00000264832	9606.ENSP00000006053	0	0	0	0	0.061	0	0	0.742	0.747
MMP9	IL13	4443919	4438088	9606.ENSP00000361405	9606.ENSP00000304915	0	0	0	0	0	0	0	0.745	0.746
ICAM1	MMP2	4435501	4433061	9606.ENSP00000264832	9606.ENSP00000219070	0	0	0	0	0	0	0	0.743	0.743
MMP9	ICAM1	4443919	4435501	9606.ENSP00000361405	9606.ENSP00000264832	0	0	0	0	0.093	0	0	0.722	0.737
CD44	BSG	4448037	4440482	9606.ENSP00000398632	9606.ENSP00000333769	0	0	0	0	0	0	0	0.737	0.737
LEP	CCL2	4438805	4433339	9606.ENSP00000312652	9606.ENSP00000225831	0	0	0	0	0	0	0	0.732	0.732
VIM	FN1	4450181	4441661	9606.ENSP00000446007	9606.ENSP00000346839	0	0	0	0	0.131	0.08	0	0.688	0.729
VIM	SNAI1	4450181	4433878	9606.ENSP00000446007	9606.ENSP00000244050	0	0	0	0	0.062	0	0	0.721	0.727
VEGFA	BSG	4451310	4440482	9606.ENSP00000478570	9606.ENSP00000333769	0	0	0	0	0	0	0	0.724	0.724
LEP	MMP2	4438805	4433061	9606.ENSP00000312652	9606.ENSP00000219070	0	0	0	0	0	0	0	0.724	0.724
FGFR2	TWIST1	4448546	4433815	9606.ENSP00000410294	9606.ENSP00000242261	0	0	0	0	0.061	0	0	0.715	0.721
MMP9	FGF7	4443919	4435784	9606.ENSP00000361405	9606.ENSP00000267843	0	0	0	0	0	0	0	0.721	0.721
VEGFA	RETN	4451310	4433169	9606.ENSP00000478570	9606.ENSP00000221515	0	0	0	0	0	0	0	0.719	0.719
RBP4	LEP	4443752	4438805	9606.ENSP00000360522	9606.ENSP00000312652	0	0	0	0	0.06	0	0	0.71	0.715
IGF1R	FGF7	4435797	4435784	9606.ENSP00000268035	9606.ENSP00000267843	0	0	0	0	0	0.05	0.6	0.312	0.715
CFD	LEP	4440329	4438805	9606.ENSP00000332139	9606.ENSP00000312652	0	0	0	0	0.099	0	0	0.697	0.715
ERBB2	FGF7	4435897	4435784	9606.ENSP00000269571	9606.ENSP00000267843	0	0	0	0	0	0	0.6	0.315	0.714
FN1	TWIST1	4441661	4433815	9606.ENSP00000346839	9606.ENSP00000242261	0	0	0	0	0.144	0	0	0.674	0.709
MMP9	LEP	4443919	4438805	9606.ENSP00000361405	9606.ENSP00000312652	0	0	0	0	0	0	0	0.707	0.707
CCL2	RETN	4433339	4433169	9606.ENSP00000225831	9606.ENSP00000221515	0	0	0	0	0.061	0	0	0.7	0.706
EGFR	MMP2	4436186	4433061	9606.ENSP00000275493	9606.ENSP00000219070	0	0	0	0	0.11	0	0	0.673	0.697
FLT1	CCL2	4436489	4433339	9606.ENSP00000282397	9606.ENSP00000225831	0	0	0	0	0	0	0	0.695	0.695
MMP9	LRP1	4443919	4433841	9606.ENSP00000361405	9606.ENSP00000243077	0	0	0	0	0.061	0	0	0.687	0.694
LEP	ERBB2	4438805	4435897	9606.ENSP00000312652	9606.ENSP00000269571	0	0	0	0	0	0	0	0.692	0.692
SNAI1	MMP2	4433878	4433061	9606.ENSP00000244050	9606.ENSP00000219070	0	0	0	0	0.09	0	0	0.674	0.69
CD44	SNAI1	4448037	4433878	9606.ENSP00000398632	9606.ENSP00000244050	0	0	0	0	0	0	0	0.68	0.68
EGFR	SNAI1	4436186	4433878	9606.ENSP00000275493	9606.ENSP00000244050	0	0	0	0	0.061	0	0	0.672	0.679
HSP90AA1	LRP1	4440643	4433841	9606.ENSP00000335153	9606.ENSP00000243077	0	0	0	0	0	0.393	0	0.48	0.671
HSP90AA1	IGF1R	4440643	4435797	9606.ENSP00000335153	9606.ENSP00000268035	0	0	0	0	0.055	0.244	0	0.575	0.67
MMP9	RETN	4443919	4433169	9606.ENSP00000361405	9606.ENSP00000221515	0	0	0	0	0.153	0	0	0.627	0.67
VEGFA	FGF7	4451310	4435784	9606.ENSP00000478570	9606.ENSP00000267843	0	0	0	0	0	0	0	0.669	0.669
EZR	ERBB2	4442801	4435897	9606.ENSP00000356042	9606.ENSP00000269571	0	0	0	0	0.061	0.381	0	0.475	0.668
FN1	IL18	4441661	4436375	9606.ENSP00000346839	9606.ENSP00000280357	0	0	0	0	0	0	0	0.665	0.665
CD44	IGF1R	4448037	4435797	9606.ENSP00000398632	9606.ENSP00000268035	0	0	0	0	0	0.057	0	0.658	0.663
CPNE3	ERBB2	4451220	4435897	9606.ENSP00000477590	9606.ENSP00000269571	0	0	0	0	0	0.379	0	0.469	0.656
MME	ICAM1	4448967	4435501	9606.ENSP00000418525	9606.ENSP00000264832	0	0	0	0	0	0	0	0.655	0.655
MMP9	FLT1	4443919	4436489	9606.ENSP00000361405	9606.ENSP00000282397	0	0	0	0	0.061	0	0	0.646	0.654
EGFR	IGF1R	4436186	4435797	9606.ENSP00000275493	9606.ENSP00000268035	0	0	0	0.567	0	0.418	0	0.918	0.648
ERBB2	IGF1R	4435897	4435797	9606.ENSP00000269571	9606.ENSP00000268035	0	0	0	0.565	0	0.418	0	0.91	0.647
FN1	IBSP	4441661	4433363	9606.ENSP00000346839	9606.ENSP00000226284	0	0	0	0	0	0	0	0.644	0.644
LEP	PDGFRA	4438805	4434540	9606.ENSP00000312652	9606.ENSP00000257290	0	0	0	0	0	0	0.6	0.146	0.643
VEGFA	DPP4	4451310	4442387	9606.ENSP00000478570	9606.ENSP00000353731	0	0	0	0	0	0	0	0.643	0.643
FN1	FGF7	4441661	4435784	9606.ENSP00000346839	9606.ENSP00000267843	0	0	0	0	0.062	0	0	0.632	0.64
IL13	PDGFRA	4438088	4434540	9606.ENSP00000304915	9606.ENSP00000257290	0	0	0	0	0	0	0.6	0.135	0.639
ERBB2	SNAI1	4435897	4433878	9606.ENSP00000269571	9606.ENSP00000244050	0	0	0	0	0.062	0	0	0.63	0.638
L1CAM	ERBB2	4443451	4435897	9606.ENSP00000359077	9606.ENSP00000269571	0	0	0	0	0.06	0.472	0	0.329	0.638
SNAI1	CCL2	4433878	4433339	9606.ENSP00000244050	9606.ENSP00000225831	0	0	0	0	0.069	0.138	0	0.577	0.631
VEGFA	ADIPOQ	4451310	4447630	9606.ENSP00000478570	9606.ENSP00000389814	0	0	0	0	0	0	0	0.63	0.63
IL13	ICAM1	4438088	4435501	9606.ENSP00000304915	9606.ENSP00000264832	0	0	0	0	0	0	0	0.63	0.63
CTTN	FN1	4444748	4441661	9606.ENSP00000365745	9606.ENSP00000346839	0	0	0	0	0.113	0	0	0.599	0.629
MME	CD44	4448967	4448037	9606.ENSP00000418525	9606.ENSP00000398632	0	0	0	0	0	0	0	0.62	0.62
FN1	ERBB2	4441661	4435897	9606.ENSP00000346839	9606.ENSP00000269571	0	0	0	0	0.088	0	0	0.596	0.616
TWIST1	MMP2	4433815	4433061	9606.ENSP00000242261	9606.ENSP00000219070	0	0	0	0	0.169	0	0	0.556	0.615
HSP90AA1	FLT1	4440643	4436489	9606.ENSP00000335153	9606.ENSP00000282397	0	0	0	0	0	0.061	0	0.603	0.612
FN1	MMP2	4441661	4433061	9606.ENSP00000346839	9606.ENSP00000219070	0	0	0	0.616	0.348	0.128	0	0.875	0.605
MMP9	FN1	4443919	4441661	9606.ENSP00000361405	9606.ENSP00000346839	0	0	0	0.601	0	0.379	0	0.894	0.599
VIM	CD44	4450181	4448037	9606.ENSP00000446007	9606.ENSP00000398632	0	0	0	0	0.118	0	0	0.562	0.597
CTTN	ICAM1	4444748	4435501	9606.ENSP00000365745	9606.ENSP00000264832	0	0	0	0	0	0	0	0.597	0.597
ADIPOQ	MMP9	4447630	4443919	9606.ENSP00000389814	9606.ENSP00000361405	0	0	0	0	0	0	0	0.595	0.595
BSG	IL18	4440482	4436375	9606.ENSP00000333769	9606.ENSP00000280357	0	0	0	0	0	0	0	0.594	0.594
IL13	CX3CL1	4438088	4432567	9606.ENSP00000304915	9606.ENSP00000006053	0	0	0	0	0	0	0	0.594	0.594
DPP4	LEP	4442387	4438805	9606.ENSP00000353731	9606.ENSP00000312652	0	0	0	0	0	0	0	0.593	0.593
MMP9	TWIST1	4443919	4433815	9606.ENSP00000361405	9606.ENSP00000242261	0	0	0	0	0.055	0	0	0.587	0.593
VEGFA	CX3CL1	4451310	4432567	9606.ENSP00000478570	9606.ENSP00000006053	0	0	0	0	0	0	0	0.588	0.588
FN1	FLT1	4441661	4436489	9606.ENSP00000346839	9606.ENSP00000282397	0	0	0	0	0.061	0	0	0.574	0.583
EGFR	TWIST1	4436186	4433815	9606.ENSP00000275493	9606.ENSP00000242261	0	0	0	0	0.095	0	0	0.558	0.583
DPP4	IL13	4442387	4438088	9606.ENSP00000353731	9606.ENSP00000304915	0	0	0	0	0	0	0	0.582	0.582
FN1	CX3CL1	4441661	4432567	9606.ENSP00000346839	9606.ENSP00000006053	0	0	0	0	0	0.369	0	0.364	0.581
CD44	CCL2	4448037	4433339	9606.ENSP00000398632	9606.ENSP00000225831	0	0	0	0	0.097	0	0	0.555	0.581
CTTN	EZR	4444748	4442801	9606.ENSP00000365745	9606.ENSP00000356042	0	0	0	0	0.055	0	0	0.572	0.579
EGFR	LRP1	4436186	4433841	9606.ENSP00000275493	9606.ENSP00000243077	0	0	0	0	0.108	0.403	0	0.265	0.575
ADIPOQ	DPP4	4447630	4442387	9606.ENSP00000389814	9606.ENSP00000353731	0	0	0	0	0	0	0	0.572	0.572
LEP	IL18	4438805	4436375	9606.ENSP00000312652	9606.ENSP00000280357	0	0	0	0	0	0	0	0.569	0.569
FLT1	MMP2	4436489	4433061	9606.ENSP00000282397	9606.ENSP00000219070	0	0	0	0	0.061	0	0	0.559	0.568
CTTN	MMP2	4444748	4433061	9606.ENSP00000365745	9606.ENSP00000219070	0	0	0	0	0.069	0.299	0	0.389	0.566
TWIST1	CCL2	4433815	4433339	9606.ENSP00000242261	9606.ENSP00000225831	0	0	0	0	0	0	0	0.559	0.559
RETN	MMP2	4433169	4433061	9606.ENSP00000221515	9606.ENSP00000219070	0	0	0	0	0	0	0	0.558	0.558
EZR	FN1	4442801	4441661	9606.ENSP00000356042	9606.ENSP00000346839	0	0	0	0	0.061	0.051	0	0.541	0.555
CD44	PDGFRA	4448037	4434540	9606.ENSP00000398632	9606.ENSP00000257290	0	0	0	0	0	0.175	0	0.481	0.554
VIM	MMP2	4450181	4433061	9606.ENSP00000446007	9606.ENSP00000219070	0	0	0	0	0.185	0	0	0.473	0.552
RETN	CX3CL1	4433169	4432567	9606.ENSP00000221515	9606.ENSP00000006053	0	0	0	0	0	0	0	0.549	0.549
IL18	CX3CL1	4436375	4432567	9606.ENSP00000280357	9606.ENSP00000006053	0	0	0	0	0	0	0	0.548	0.548
FLT1	ICAM1	4436489	4435501	9606.ENSP00000282397	9606.ENSP00000264832	0	0	0	0	0.055	0	0	0.54	0.547
ERBB2	TWIST1	4435897	4433815	9606.ENSP00000269571	9606.ENSP00000242261	0	0	0	0	0.063	0	0	0.533	0.543
EGFR	ICAM1	4436186	4435501	9606.ENSP00000275493	9606.ENSP00000264832	0	0	0	0	0	0.112	0	0.502	0.539
IL13	RETN	4438088	4433169	9606.ENSP00000304915	9606.ENSP00000221515	0	0	0	0	0	0	0	0.538	0.538
MME	TWIST1	4448967	4433815	9606.ENSP00000418525	9606.ENSP00000242261	0	0	0	0	0.079	0	0	0.517	0.536
CD44	IL13	4448037	4438088	9606.ENSP00000398632	9606.ENSP00000304915	0	0	0	0	0	0	0	0.531	0.531
VEGFA	TWIST1	4451310	4433815	9606.ENSP00000478570	9606.ENSP00000242261	0	0	0	0	0	0	0	0.527	0.527
LEP	IL13	4438805	4438088	9606.ENSP00000312652	9606.ENSP00000304915	0	0	0	0	0	0	0	0.522	0.522
CD44	DPP4	4448037	4442387	9606.ENSP00000398632	9606.ENSP00000353731	0	0	0	0	0.065	0	0	0.51	0.522
EGFR	CCL2	4436186	4433339	9606.ENSP00000275493	9606.ENSP00000225831	0	0	0	0	0.062	0	0	0.499	0.509
RBP4	FN1	4443752	4441661	9606.ENSP00000360522	9606.ENSP00000346839	0	0	0	0	0.076	0	0	0.482	0.501
CTTN	MMP9	4444748	4443919	9606.ENSP00000365745	9606.ENSP00000361405	0	0	0	0	0	0.128	0	0.452	0.501
ICAM1	RETN	4435501	4433169	9606.ENSP00000264832	9606.ENSP00000221515	0	0	0	0	0.059	0	0	0.491	0.5
CTTN	HSP90AA1	4444748	4440643	9606.ENSP00000365745	9606.ENSP00000335153	0	0	0	0	0.061	0	0	0.487	0.497
FN1	HAS2	4441661	4438275	9606.ENSP00000346839	9606.ENSP00000306991	0	0	0	0	0.15	0	0	0.427	0.492
VIM	EGFR	4450181	4436186	9606.ENSP00000446007	9606.ENSP00000275493	0	0	0	0	0.054	0	0	0.483	0.49
FN1	LRP1	4441661	4433841	9606.ENSP00000346839	9606.ENSP00000243077	0	0	0	0	0.16	0	0	0.418	0.49
MME	LRP1	4448967	4433841	9606.ENSP00000418525	9606.ENSP00000243077	0	0	0	0	0.051	0	0	0.481	0.486
RBP4	CFD	4443752	4440329	9606.ENSP00000360522	9606.ENSP00000332139	0	0	0	0	0.063	0	0	0.473	0.485
S100A8	RETN	4443164	4433169	9606.ENSP00000357722	9606.ENSP00000221515	0	0	0	0	0.366	0	0	0.219	0.484
MMP9	CX3CL1	4443919	4432567	9606.ENSP00000361405	9606.ENSP00000006053	0	0	0	0	0	0	0	0.483	0.483
RBP4	CCL2	4443752	4433339	9606.ENSP00000360522	9606.ENSP00000225831	0	0	0	0	0	0	0	0.477	0.477
VEGFA	IBSP	4451310	4433363	9606.ENSP00000478570	9606.ENSP00000226284	0	0	0	0	0	0	0	0.474	0.474
CD44	FGF7	4448037	4435784	9606.ENSP00000398632	9606.ENSP00000267843	0	0	0	0	0	0	0	0.474	0.474
IL18	RETN	4436375	4433169	9606.ENSP00000280357	9606.ENSP00000221515	0	0	0	0	0	0	0	0.474	0.474
MMP9	IGF1R	4443919	4435797	9606.ENSP00000361405	9606.ENSP00000268035	0	0	0	0	0	0	0	0.473	0.473
IGF1R	MMP2	4435797	4433061	9606.ENSP00000268035	9606.ENSP00000219070	0	0	0	0	0	0	0	0.473	0.473
BSG	EGFR	4440482	4436186	9606.ENSP00000333769	9606.ENSP00000275493	0	0	0	0	0	0	0	0.473	0.473
FGFR2	CD44	4448546	4448037	9606.ENSP00000410294	9606.ENSP00000398632	0	0	0	0	0	0.119	0	0.422	0.469
MMP9	S100A8	4443919	4443164	9606.ENSP00000361405	9606.ENSP00000357722	0	0	0	0	0.229	0	0	0.339	0.468
ADIPOQ	SNAI1	4447630	4433878	9606.ENSP00000389814	9606.ENSP00000244050	0	0	0	0	0	0	0	0.468	0.468
LEP	IGF1R	4438805	4435797	9606.ENSP00000312652	9606.ENSP00000268035	0	0	0	0	0	0	0	0.467	0.467
CTTN	ERBB2	4444748	4435897	9606.ENSP00000365745	9606.ENSP00000269571	0	0	0	0	0.093	0	0	0.435	0.466
VIM	ERBB2	4450181	4435897	9606.ENSP00000446007	9606.ENSP00000269571	0	0	0	0	0.061	0	0	0.454	0.465
FN1	HSP90AA1	4441661	4440643	9606.ENSP00000346839	9606.ENSP00000335153	0	0	0	0	0	0.08	0	0.44	0.463
VIM	MMP9	4450181	4443919	9606.ENSP00000446007	9606.ENSP00000361405	0	0	0	0	0	0	0	0.461	0.461
BSG	IL13	4440482	4438088	9606.ENSP00000333769	9606.ENSP00000304915	0	0	0	0	0	0	0	0.458	0.458
LRP1	MMP2	4433841	4433061	9606.ENSP00000243077	9606.ENSP00000219070	0	0	0	0	0.134	0	0	0.399	0.457
FN1	PDGFRA	4441661	4434540	9606.ENSP00000346839	9606.ENSP00000257290	0	0	0	0	0.163	0	0	0.377	0.456
CTTN	CCL2	4444748	4433339	9606.ENSP00000365745	9606.ENSP00000225831	0	0	0	0	0	0	0	0.456	0.456
IGF1R	SNAI1	4435797	4433878	9606.ENSP00000268035	9606.ENSP00000244050	0	0	0	0	0.054	0.055	0	0.441	0.456
DPP4	CCL2	4442387	4433339	9606.ENSP00000353731	9606.ENSP00000225831	0	0	0	0	0	0	0	0.448	0.448
FGFR2	FN1	4448546	4441661	9606.ENSP00000410294	9606.ENSP00000346839	0	0	0	0	0.06	0	0	0.435	0.447
CD44	FLT1	4448037	4436489	9606.ENSP00000398632	9606.ENSP00000282397	0	0	0	0	0	0	0	0.445	0.445
FN1	LEP	4441661	4438805	9606.ENSP00000346839	9606.ENSP00000312652	0	0	0	0	0	0	0	0.443	0.443
PIGF	IGF1R	4436425	4435797	9606.ENSP00000281382	9606.ENSP00000268035	0	0	0	0	0	0	0	0.442	0.442
FLT1	EGFR	4436489	4436186	9606.ENSP00000282397	9606.ENSP00000275493	0	0	0	0.56	0.051	0.177	0	0.725	0.441
FN1	BSG	4441661	4440482	9606.ENSP00000346839	9606.ENSP00000333769	0	0	0	0	0	0	0	0.441	0.441
DPP4	ICAM1	4442387	4435501	9606.ENSP00000353731	9606.ENSP00000264832	0	0	0	0	0.061	0	0	0.43	0.441
MME	ERBB2	4448967	4435897	9606.ENSP00000418525	9606.ENSP00000269571	0	0	0	0	0	0	0	0.441	0.441
IL13	MMP2	4438088	4433061	9606.ENSP00000304915	9606.ENSP00000219070	0	0	0	0	0	0	0	0.44	0.44
ERBB2	PDGFRA	4435897	4434540	9606.ENSP00000269571	9606.ENSP00000257290	0	0	0	0.561	0.062	0.209	0	0.644	0.44
FGF7	CCL2	4435784	4433339	9606.ENSP00000267843	9606.ENSP00000225831	0	0	0	0	0.061	0	0	0.426	0.438
CD44	IL18	4448037	4436375	9606.ENSP00000398632	9606.ENSP00000280357	0	0	0	0	0.065	0	0	0.421	0.435
ADIPOQ	MMP2	4447630	4433061	9606.ENSP00000389814	9606.ENSP00000219070	0	0	0	0	0.061	0	0	0.422	0.434
HAS2	MMP2	4438275	4433061	9606.ENSP00000306991	9606.ENSP00000219070	0	0	0	0	0.152	0	0	0.36	0.434
MMP9	IBSP	4443919	4433363	9606.ENSP00000361405	9606.ENSP00000226284	0	0	0	0	0.064	0	0	0.421	0.434
HSP90AA1	BSG	4440643	4440482	9606.ENSP00000335153	9606.ENSP00000333769	0	0	0	0	0.061	0.278	0	0.221	0.426
CFD	CCL2	4440329	4433339	9606.ENSP00000332139	9606.ENSP00000225831	0	0	0	0	0	0	0	0.427	0.426
FGFR2	ERBB2	4448546	4435897	9606.ENSP00000410294	9606.ENSP00000269571	0	0	0	0.617	0.082	0.17	0	0.732	0.425
IL18	MMP2	4436375	4433061	9606.ENSP00000280357	9606.ENSP00000219070	0	0	0	0	0	0	0	0.423	0.422
CD44	IBSP	4448037	4433363	9606.ENSP00000398632	9606.ENSP00000226284	0	0	0	0	0	0	0	0.42	0.42
HAS2	EGFR	4438275	4436186	9606.ENSP00000306991	9606.ENSP00000275493	0	0	0	0	0.076	0	0	0.397	0.419
CTSS	S100A8	4443237	4443164	9606.ENSP00000357981	9606.ENSP00000357722	0	0	0	0	0.224	0	0	0.282	0.419
ERBB2	ICAM1	4435897	4435501	9606.ENSP00000269571	9606.ENSP00000264832	0	0	0	0	0	0	0	0.419	0.418
FGFR2	EGFR	4448546	4436186	9606.ENSP00000410294	9606.ENSP00000275493	0	0	0	0.61	0.062	0.17	0	0.734	0.417
FLT1	ERBB2	4436489	4435897	9606.ENSP00000282397	9606.ENSP00000269571	0	0	0	0.558	0.051	0.177	0	0.651	0.414
BSG	ERBB2	4440482	4435897	9606.ENSP00000333769	9606.ENSP00000269571	0	0	0	0	0.061	0	0	0.399	0.411
ADIPOQ	IL13	4447630	4438088	9606.ENSP00000389814	9606.ENSP00000304915	0	0	0	0	0	0	0	0.41	0.41
MMP9	HSP90AA1	4443919	4440643	9606.ENSP00000361405	9606.ENSP00000335153	0	0	0	0	0	0	0	0.407	0.407
MMP9	DPP4	4443919	4442387	9606.ENSP00000361405	9606.ENSP00000353731	0	0	0	0	0	0	0	0.405	0.405
DPP4	MMP2	4442387	4433061	9606.ENSP00000353731	9606.ENSP00000219070	0	0	0	0	0.063	0	0	0.39	0.404
MME	EGFR	4448967	4436186	9606.ENSP00000418525	9606.ENSP00000275493	0	0	0	0	0.059	0	0	0.389	0.4
MORC4	SLC35D2	4441763	4434297	9606.ENSP00000347821	9606.ENSP00000253270	0	0	0	0	0	0	0	0.4	0.4
CD44	HSP90AA1	4448037	4440643	9606.ENSP00000398632	9606.ENSP00000335153	0	0	0	0	0	0	0	0.4	0.4
BSG	ICAM1	4440482	4435501	9606.ENSP00000333769	9606.ENSP00000264832	0	0	0	0	0	0	0	0.4	0.4

## Sheet: ClueGO - Enrichment
					ClueGO - Results (Enrichment)
GOID	GOTerm	Ontology Source	Term PValue	Term PValue Corrected with Bonferroni step down	Group PValue	Group PValue Corrected with Bonferroni step down	GOLevels	GOGroups	% Associated Genes	Nr. Genes	Associated Genes Found
KEGG:04657	IL-17 signaling pathway	KEGG_27.02.2019	1.86167e-05	0.00327654	5.44071e-09	5.98478e-08	[-1]	Group10	6.45161	6	[CCL2, HSP90AA1, IL13, MMP9, S100A8, S100A9]
GO:0002702	positive regulation of production of molecular mediator of immune response	GO_BiologicalProcess-EBI-UniProt-GOA_23.02.2020_00h00	1.54117e-05	0.00277411	5.44071e-09	5.98478e-08	[3, 4, 5, 6]	Group10	5.18518	7	[IL13, IL18, LRIF1, PAXIP1, RBP4, S100A8, S100A9]
GO:0032642	regulation of chemokine production	GO_BiologicalProcess-EBI-UniProt-GOA_23.02.2020_00h00	9.81752e-06	0.00188496	5.44071e-09	5.98478e-08	[4, 5]	Group10	5.55556	7	[ADIPOQ, APP, HSP90AA1, LRP1, S100A8, S100A9, TWIST1]
GO:2001020	regulation of response to DNA damage stimulus	GO_BiologicalProcess-EBI-UniProt-GOA_23.02.2020_00h00	1.58779e-10	4.57283e-08	4.7092e-13	8.47657e-12	[4, 5, 6]	Group11	5.19031	15	[CD44, EGFR, LRIF1, MYC, PAXIP1, POT1, S100A8, S100A9, SIRT6, SIRT7, SNAI1, TERF2, TP53, TWIST1, WASF2]
GO:0030307	positive regulation of cell growth	GO_BiologicalProcess-EBI-UniProt-GOA_23.02.2020_00h00	1.00134e-06	0.000227304	2.06655e-10	2.68651e-09	[3, 4, 5, 6]	Group13	4.38596	10	[CTTN, EGFR, ERBB2, FN1, KRT17, L1CAM, LRP1, S100A8, S100A9, VEGFA]
GO:0050918	positive chemotaxis	GO_BiologicalProcess-EBI-UniProt-GOA_23.02.2020_00h00	1.97243e-06	0.000424073	2.06655e-10	2.68651e-09	[4, 5]	Group13	7.07071	7	[CX3CL1, FGF7, HEXIM1, LRP1, S100A8, S100A9, VEGFA]
GO:0032370	positive regulation of lipid transport	GO_BiologicalProcess-EBI-UniProt-GOA_23.02.2020_00h00	1.10978e-05	0.00210858	2.06655e-10	2.68651e-09	[3, 4, 5, 6, 7]	Group13	7.05882	6	[ADIPOQ, IBSP, LRP1, RETN, S100A8, S100A9]
GO:0032722	positive regulation of chemokine production	GO_BiologicalProcess-EBI-UniProt-GOA_23.02.2020_00h00	1.44664e-05	0.00264735	2.06655e-10	2.68651e-09	[4, 5, 6]	Group13	6.74157	6	[ADIPOQ, APP, LRP1, S100A8, S100A9, TWIST1]
GO:0042056	chemoattractant activity	GO_BiologicalProcess-EBI-UniProt-GOA_23.02.2020_00h00	1.6499e-05	0.00293682	2.06655e-10	2.68651e-09	[4, 5, 6, 7]	Group13	9.25926	5	[CX3CL1, FGF7, S100A8, S100A9, VEGFA]
GO:0045927	positive regulation of growth	GO_BiologicalProcess-EBI-UniProt-GOA_23.02.2020_00h00	1.53348e-08	4.09438e-06	2.45499e-11	3.43698e-10	[2, 3, 4]	Group14	4.06977	14	[CDKN1A, CTTN, EGFR, ERBB2, EZR, FGFR2, FN1, KRT17, L1CAM, LEP, LRP1, S100A8, S100A9, VEGFA]
GO:0030307	positive regulation of cell growth	GO_BiologicalProcess-EBI-UniProt-GOA_23.02.2020_00h00	1.00134e-06	0.000227304	2.45499e-11	3.43698e-10	[3, 4, 5, 6]	Group14	4.38596	10	[CTTN, EGFR, ERBB2, FN1, KRT17, L1CAM, LRP1, S100A8, S100A9, VEGFA]
GO:0050918	positive chemotaxis	GO_BiologicalProcess-EBI-UniProt-GOA_23.02.2020_00h00	1.97243e-06	0.000424073	2.45499e-11	3.43698e-10	[4, 5]	Group14	7.07071	7	[CX3CL1, FGF7, HEXIM1, LRP1, S100A8, S100A9, VEGFA]
GO:0048708	astrocyte differentiation	GO_BiologicalProcess-EBI-UniProt-GOA_23.02.2020_00h00	5.69026e-06	0.00113236	2.45499e-11	3.43698e-10	[5, 6, 7, 8, 9]	Group14	6.03448	7	[APP, EGFR, KRAS, LRP1, S100A8, S100A9, VIM]
GO:0014002	astrocyte development	GO_BiologicalProcess-EBI-UniProt-GOA_23.02.2020_00h00	8.72593e-08	2.22511e-05	2.45499e-11	3.43698e-10	[5, 6, 7, 8, 9, 10]	Group14	11.1111	7	[APP, EGFR, KRAS, LRP1, S100A8, S100A9, VIM]
GO:0042698	ovulation cycle	GO_BiologicalProcess-EBI-UniProt-GOA_23.02.2020_00h00	2.97906e-09	8.13282e-07	1.11144e-14	2.11174e-13	[2, 3, 4]	Group15	10	9	[EGFR, ESR1, GDF9, HAS2, LEP, PDGFRA, RETN, S100A8, S100A9]
GO:0048145	regulation of fibroblast proliferation	GO_BiologicalProcess-EBI-UniProt-GOA_23.02.2020_00h00	2.11447e-10	6.06854e-08	1.11144e-14	2.11174e-13	[3, 4, 5]	Group15	8.73016	11	[CDKN1A, EGFR, ESR1, FN1, IL13, MYC, PDGFRA, S100A8, S100A9, SIRT6, TP53]
GO:0048146	positive regulation of fibroblast proliferation	GO_BiologicalProcess-EBI-UniProt-GOA_23.02.2020_00h00	1.55221e-11	4.59453e-09	1.11144e-14	2.11174e-13	[3, 4, 5, 6]	Group15	13.6986	10	[CDKN1A, EGFR, ESR1, FN1, IL13, MYC, PDGFRA, S100A8, S100A9, SIRT6]
GO:2001020	regulation of response to DNA damage stimulus	GO_BiologicalProcess-EBI-UniProt-GOA_23.02.2020_00h00	1.58779e-10	4.57283e-08	1.7186e-12	2.74976e-11	[4, 5, 6]	Group16	5.19031	15	[CD44, EGFR, LRIF1, MYC, PAXIP1, POT1, S100A8, S100A9, SIRT6, SIRT7, SNAI1, TERF2, TP53, TWIST1, WASF2]
GO:0046660	female sex differentiation	GO_BiologicalProcess-EBI-UniProt-GOA_23.02.2020_00h00	4.86833e-11	1.43616e-08	2.8115e-22	6.46644e-21	[3, 4, 5]	Group19	8.39161	12	[CTNNA1, ESR1, GDF9, ICAM1, LEP, MYC, PDGFRA, RBP4, RETN, S100A8, S100A9, VEGFA]
GO:0097305	response to alcohol	GO_BiologicalProcess-EBI-UniProt-GOA_23.02.2020_00h00	7.47235e-09	2.02501e-06	2.8115e-22	6.46644e-21	[4]	Group19	4.30769	14	[ADIPOQ, CDKN1A, CFTR, CTNNA1, FGFR2, HDAC2, ICAM1, IL13, LEP, MYC, PTEN, RBP4, S100A8, S100A9]
GO:0045471	response to ethanol	GO_BiologicalProcess-EBI-UniProt-GOA_23.02.2020_00h00	9.73019e-10	2.69526e-07	2.8115e-22	6.46644e-21	[4, 5]	Group19	6.48649	12	[ADIPOQ, CDKN1A, FGFR2, HDAC2, ICAM1, IL13, LEP, MYC, PTEN, RBP4, S100A8, S100A9]
GO:0001541	ovarian follicle development	GO_BiologicalProcess-EBI-UniProt-GOA_23.02.2020_00h00	1.49238e-07	3.77573e-05	2.8115e-22	6.46644e-21	[4, 5, 6, 7, 8, 9]	Group19	10.2941	7	[CTNNA1, ESR1, ICAM1, MYC, S100A8, S100A9, VEGFA]
GO:0050731	positive regulation of peptidyl-tyrosine phosphorylation	GO_BiologicalProcess-EBI-UniProt-GOA_23.02.2020_00h00	3.60096e-10	1.01907e-07	2.8115e-22	6.46644e-21	[7, 8, 9, 10, 11]	Group19	5.44747	14	[ADIPOQ, CD44, FGF7, HDAC2, ICAM1, IL13, IL18, LEP, LRRK1, S100A8, S100A9, TP53, UNC119, VEGFA]
GO:0032602	chemokine production	GO_BiologicalProcess-EBI-UniProt-GOA_23.02.2020_00h00	1.2901e-06	0.000285111	5.81037e-22	1.27828e-20	[3]	Group21	5.97015	8	[ADIPOQ, APP, HSP90AA1, IL18, LRP1, S100A8, S100A9, TWIST1]
GO:0045927	positive regulation of growth	GO_BiologicalProcess-EBI-UniProt-GOA_23.02.2020_00h00	1.53348e-08	4.09438e-06	5.81037e-22	1.27828e-20	[2, 3, 4]	Group21	4.06977	14	[CDKN1A, CTTN, EGFR, ERBB2, EZR, FGFR2, FN1, KRT17, L1CAM, LEP, LRP1, S100A8, S100A9, VEGFA]
GO:0090342	regulation of cell aging	GO_BiologicalProcess-EBI-UniProt-GOA_23.02.2020_00h00	9.1614e-10	2.54687e-07	5.81037e-22	1.27828e-20	[3, 4]	Group21	11.3924	9	[CDK2, KRAS, NUAK1, PTEN, S100A8, S100A9, TERF2, TP53, TWIST1]
GO:0090344	negative regulation of cell aging	GO_BiologicalProcess-EBI-UniProt-GOA_23.02.2020_00h00	3.22283e-06	0.000673572	5.81037e-22	1.27828e-20	[3, 4, 5]	Group21	12.8205	5	[PTEN, S100A8, S100A9, TERF2, TWIST1]
GO:0097305	response to alcohol	GO_BiologicalProcess-EBI-UniProt-GOA_23.02.2020_00h00	7.47235e-09	2.02501e-06	5.81037e-22	1.27828e-20	[4]	Group21	4.30769	14	[ADIPOQ, CDKN1A, CFTR, CTNNA1, FGFR2, HDAC2, ICAM1, IL13, LEP, MYC, PTEN, RBP4, S100A8, S100A9]
GO:0030307	positive regulation of cell growth	GO_BiologicalProcess-EBI-UniProt-GOA_23.02.2020_00h00	1.00134e-06	0.000227304	5.81037e-22	1.27828e-20	[3, 4, 5, 6]	Group21	4.38596	10	[CTTN, EGFR, ERBB2, FN1, KRT17, L1CAM, LRP1, S100A8, S100A9, VEGFA]
GO:0032642	regulation of chemokine production	GO_BiologicalProcess-EBI-UniProt-GOA_23.02.2020_00h00	9.81752e-06	0.00188496	5.81037e-22	1.27828e-20	[4, 5]	Group21	5.55556	7	[ADIPOQ, APP, HSP90AA1, LRP1, S100A8, S100A9, TWIST1]
GO:0045471	response to ethanol	GO_BiologicalProcess-EBI-UniProt-GOA_23.02.2020_00h00	9.73019e-10	2.69526e-07	5.81037e-22	1.27828e-20	[4, 5]	Group21	6.48649	12	[ADIPOQ, CDKN1A, FGFR2, HDAC2, ICAM1, IL13, LEP, MYC, PTEN, RBP4, S100A8, S100A9]
GO:0032370	positive regulation of lipid transport	GO_BiologicalProcess-EBI-UniProt-GOA_23.02.2020_00h00	1.10978e-05	0.00210858	5.81037e-22	1.27828e-20	[3, 4, 5, 6, 7]	Group21	7.05882	6	[ADIPOQ, IBSP, LRP1, RETN, S100A8, S100A9]
GO:0032722	positive regulation of chemokine production	GO_BiologicalProcess-EBI-UniProt-GOA_23.02.2020_00h00	1.44664e-05	0.00264735	5.81037e-22	1.27828e-20	[4, 5, 6]	Group21	6.74157	6	[ADIPOQ, APP, LRP1, S100A8, S100A9, TWIST1]
GO:0021782	glial cell development	GO_BiologicalProcess-EBI-UniProt-GOA_23.02.2020_00h00	5.09387e-06	0.00103406	5.81037e-22	1.27828e-20	[4, 5, 7, 8, 9]	Group21	4.96894	8	[APP, EGFR, KRAS, LRP1, PTEN, S100A8, S100A9, VIM]
GO:0048708	astrocyte differentiation	GO_BiologicalProcess-EBI-UniProt-GOA_23.02.2020_00h00	5.69026e-06	0.00113236	5.81037e-22	1.27828e-20	[5, 6, 7, 8, 9]	Group21	6.03448	7	[APP, EGFR, KRAS, LRP1, S100A8, S100A9, VIM]
GO:0070371	ERK1 and ERK2 cascade	GO_BiologicalProcess-EBI-UniProt-GOA_23.02.2020_00h00	1.26609e-11	3.7603e-09	5.81037e-22	1.27828e-20	[5, 6, 7, 9, 10]	Group21	4.28894	19	[ADIPOQ, APP, BRF1, CCL2, CD44, CX3CL1, EGFR, ERBB2, EZR, FGFR2, FN1, ICAM1, LRP1, MYC, PDGFRA, PTEN, S100A8, S100A9, SHC1]
GO:0014002	astrocyte development	GO_BiologicalProcess-EBI-UniProt-GOA_23.02.2020_00h00	8.72593e-08	2.22511e-05	5.81037e-22	1.27828e-20	[5, 6, 7, 8, 9, 10]	Group21	11.1111	7	[APP, EGFR, KRAS, LRP1, S100A8, S100A9, VIM]
GO:0018212	peptidyl-tyrosine modification	GO_BiologicalProcess-EBI-UniProt-GOA_23.02.2020_00h00	2.87847e-16	8.72177e-14	5.81037e-22	1.27828e-20	[7, 8]	Group21	4.82625	25	[ADIPOQ, APP, CD44, EGFR, ERBB2, FGF7, FGFR2, FLT1, HDAC2, ICAM1, IGF1R, IL13, IL18, LEP, LRP1, LRRK1, MME, NF2, PDGFRA, S100A8, S100A9, SHC1, TP53, UNC119, VEGFA]
GO:0018108	peptidyl-tyrosine phosphorylation	GO_BiologicalProcess-EBI-UniProt-GOA_23.02.2020_00h00	2.51444e-16	7.64389e-14	5.81037e-22	1.27828e-20	[7, 8, 9]	Group21	4.85437	25	[ADIPOQ, APP, CD44, EGFR, ERBB2, FGF7, FGFR2, FLT1, HDAC2, ICAM1, IGF1R, IL13, IL18, LEP, LRP1, LRRK1, MME, NF2, PDGFRA, S100A8, S100A9, SHC1, TP53, UNC119, VEGFA]
GO:0050730	regulation of peptidyl-tyrosine phosphorylation	GO_BiologicalProcess-EBI-UniProt-GOA_23.02.2020_00h00	2.11271e-13	6.33814e-11	5.81037e-22	1.27828e-20	[7, 8, 9, 10]	Group21	5.41311	19	[ADIPOQ, APP, CD44, EGFR, FGF7, HDAC2, ICAM1, IL13, IL18, LEP, LRP1, LRRK1, NF2, S100A8, S100A9, SHC1, TP53, UNC119, VEGFA]
GO:0070372	regulation of ERK1 and ERK2 cascade	GO_BiologicalProcess-EBI-UniProt-GOA_23.02.2020_00h00	2.36339e-10	6.73568e-08	5.81037e-22	1.27828e-20	[6, 7, 8, 9, 10, 11]	Group21	4.19753	17	[ADIPOQ, APP, CCL2, CD44, CX3CL1, EGFR, ERBB2, EZR, FGFR2, FN1, ICAM1, LRP1, PDGFRA, PTEN, S100A8, S100A9, SHC1]
GO:0050731	positive regulation of peptidyl-tyrosine phosphorylation	GO_BiologicalProcess-EBI-UniProt-GOA_23.02.2020_00h00	3.60096e-10	1.01907e-07	5.81037e-22	1.27828e-20	[7, 8, 9, 10, 11]	Group21	5.44747	14	[ADIPOQ, CD44, FGF7, HDAC2, ICAM1, IL13, IL18, LEP, LRRK1, S100A8, S100A9, TP53, UNC119, VEGFA]
GO:0070374	positive regulation of ERK1 and ERK2 cascade	GO_BiologicalProcess-EBI-UniProt-GOA_23.02.2020_00h00	1.41214e-08	3.78453e-06	5.81037e-22	1.27828e-20	[6, 7, 8, 9, 10, 11, 12]	Group21	4.54545	13	[APP, CCL2, CD44, CX3CL1, EGFR, FGFR2, ICAM1, LRP1, PDGFRA, PTEN, S100A8, S100A9, SHC1]
GO:0007569	cell aging	GO_BiologicalProcess-EBI-UniProt-GOA_23.02.2020_00h00	1.07712e-10	3.13442e-08	9.51274e-22	1.99768e-20	[3]	Group22	7.84314	12	[CDK2, CDKN1A, ICAM1, KRAS, MME, NUAK1, PTEN, S100A8, S100A9, TERF2, TP53, TWIST1]
GO:0090342	regulation of cell aging	GO_BiologicalProcess-EBI-UniProt-GOA_23.02.2020_00h00	9.1614e-10	2.54687e-07	9.51274e-22	1.99768e-20	[3, 4]	Group22	11.3924	9	[CDK2, KRAS, NUAK1, PTEN, S100A8, S100A9, TERF2, TP53, TWIST1]
GO:0048145	regulation of fibroblast proliferation	GO_BiologicalProcess-EBI-UniProt-GOA_23.02.2020_00h00	2.11447e-10	6.06854e-08	9.51274e-22	1.99768e-20	[3, 4, 5]	Group22	8.73016	11	[CDKN1A, EGFR, ESR1, FN1, IL13, MYC, PDGFRA, S100A8, S100A9, SIRT6, TP53]
KEGG:04657	IL-17 signaling pathway	KEGG_27.02.2019	1.86167e-05	0.00327654	5.75357e-26	1.38086e-24	[-1]	Group23	6.45161	6	[CCL2, HSP90AA1, IL13, MMP9, S100A8, S100A9]
GO:0007569	cell aging	GO_BiologicalProcess-EBI-UniProt-GOA_23.02.2020_00h00	1.07712e-10	3.13442e-08	5.75357e-26	1.38086e-24	[3]	Group23	7.84314	12	[CDK2, CDKN1A, ICAM1, KRAS, MME, NUAK1, PTEN, S100A8, S100A9, TERF2, TP53, TWIST1]
GO:0032602	chemokine production	GO_BiologicalProcess-EBI-UniProt-GOA_23.02.2020_00h00	1.2901e-06	0.000285111	5.75357e-26	1.38086e-24	[3]	Group23	5.97015	8	[ADIPOQ, APP, HSP90AA1, IL18, LRP1, S100A8, S100A9, TWIST1]
GO:0042698	ovulation cycle	GO_BiologicalProcess-EBI-UniProt-GOA_23.02.2020_00h00	2.97906e-09	8.13282e-07	5.75357e-26	1.38086e-24	[2, 3, 4]	Group23	10	9	[EGFR, ESR1, GDF9, HAS2, LEP, PDGFRA, RETN, S100A8, S100A9]
GO:0022602	ovulation cycle process	GO_BiologicalProcess-EBI-UniProt-GOA_23.02.2020_00h00	5.48572e-08	1.4208e-05	5.75357e-26	1.38086e-24	[2, 3, 4, 5]	Group23	11.8644	7	[ESR1, GDF9, LEP, PDGFRA, RETN, S100A8, S100A9]
GO:0090342	regulation of cell aging	GO_BiologicalProcess-EBI-UniProt-GOA_23.02.2020_00h00	9.1614e-10	2.54687e-07	5.75357e-26	1.38086e-24	[3, 4]	Group23	11.3924	9	[CDK2, KRAS, NUAK1, PTEN, S100A8, S100A9, TERF2, TP53, TWIST1]
GO:1905952	regulation of lipid localization	GO_BiologicalProcess-EBI-UniProt-GOA_23.02.2020_00h00	1.58419e-05	0.0028357	5.75357e-26	1.38086e-24	[3, 4]	Group23	4.25532	8	[ADIPOQ, GDF9, IBSP, LEP, LRP1, RETN, S100A8, S100A9]
GO:0046660	female sex differentiation	GO_BiologicalProcess-EBI-UniProt-GOA_23.02.2020_00h00	4.86833e-11	1.43616e-08	5.75357e-26	1.38086e-24	[3, 4, 5]	Group23	8.39161	12	[CTNNA1, ESR1, GDF9, ICAM1, LEP, MYC, PDGFRA, RBP4, RETN, S100A8, S100A9, VEGFA]
GO:0048145	regulation of fibroblast proliferation	GO_BiologicalProcess-EBI-UniProt-GOA_23.02.2020_00h00	2.11447e-10	6.06854e-08	5.75357e-26	1.38086e-24	[3, 4, 5]	Group23	8.73016	11	[CDKN1A, EGFR, ESR1, FN1, IL13, MYC, PDGFRA, S100A8, S100A9, SIRT6, TP53]
GO:0090344	negative regulation of cell aging	GO_BiologicalProcess-EBI-UniProt-GOA_23.02.2020_00h00	3.22283e-06	0.000673572	5.75357e-26	1.38086e-24	[3, 4, 5]	Group23	12.8205	5	[PTEN, S100A8, S100A9, TERF2, TWIST1]
GO:0097305	response to alcohol	GO_BiologicalProcess-EBI-UniProt-GOA_23.02.2020_00h00	7.47235e-09	2.02501e-06	5.75357e-26	1.38086e-24	[4]	Group23	4.30769	14	[ADIPOQ, CDKN1A, CFTR, CTNNA1, FGFR2, HDAC2, ICAM1, IL13, LEP, MYC, PTEN, RBP4, S100A8, S100A9]
GO:0032642	regulation of chemokine production	GO_BiologicalProcess-EBI-UniProt-GOA_23.02.2020_00h00	9.81752e-06	0.00188496	5.75357e-26	1.38086e-24	[4, 5]	Group23	5.55556	7	[ADIPOQ, APP, HSP90AA1, LRP1, S100A8, S100A9, TWIST1]
GO:0045471	response to ethanol	GO_BiologicalProcess-EBI-UniProt-GOA_23.02.2020_00h00	9.73019e-10	2.69526e-07	5.75357e-26	1.38086e-24	[4, 5]	Group23	6.48649	12	[ADIPOQ, CDKN1A, FGFR2, HDAC2, ICAM1, IL13, LEP, MYC, PTEN, RBP4, S100A8, S100A9]
GO:0048146	positive regulation of fibroblast proliferation	GO_BiologicalProcess-EBI-UniProt-GOA_23.02.2020_00h00	1.55221e-11	4.59453e-09	5.75357e-26	1.38086e-24	[3, 4, 5, 6]	Group23	13.6986	10	[CDKN1A, EGFR, ESR1, FN1, IL13, MYC, PDGFRA, S100A8, S100A9, SIRT6]
GO:0050918	positive chemotaxis	GO_BiologicalProcess-EBI-UniProt-GOA_23.02.2020_00h00	1.97243e-06	0.000424073	5.75357e-26	1.38086e-24	[4, 5]	Group23	7.07071	7	[CX3CL1, FGF7, HEXIM1, LRP1, S100A8, S100A9, VEGFA]
GO:0032368	regulation of lipid transport	GO_BiologicalProcess-EBI-UniProt-GOA_23.02.2020_00h00	2.33669e-06	0.000497715	5.75357e-26	1.38086e-24	[4, 5, 6]	Group23	5.51724	8	[ADIPOQ, GDF9, IBSP, LEP, LRP1, RETN, S100A8, S100A9]
GO:0032370	positive regulation of lipid transport	GO_BiologicalProcess-EBI-UniProt-GOA_23.02.2020_00h00	1.10978e-05	0.00210858	5.75357e-26	1.38086e-24	[3, 4, 5, 6, 7]	Group23	7.05882	6	[ADIPOQ, IBSP, LRP1, RETN, S100A8, S100A9]
GO:0032722	positive regulation of chemokine production	GO_BiologicalProcess-EBI-UniProt-GOA_23.02.2020_00h00	1.44664e-05	0.00264735	5.75357e-26	1.38086e-24	[4, 5, 6]	Group23	6.74157	6	[ADIPOQ, APP, LRP1, S100A8, S100A9, TWIST1]
GO:0033028	myeloid cell apoptotic process	GO_BiologicalProcess-EBI-UniProt-GOA_23.02.2020_00h00	7.60085e-07	0.00017634	5.75357e-26	1.38086e-24	[5]	Group23	11.1111	6	[ADIPOQ, BSG, CDK2, PTEN, S100A8, S100A9]
GO:0042770	signal transduction in response to DNA damage	GO_BiologicalProcess-EBI-UniProt-GOA_23.02.2020_00h00	1.48837e-09	4.10791e-07	5.75357e-26	1.38086e-24	[4, 5, 6]	Group23	6.25	12	[CD44, CDK2, CDKN1A, GRB2, PAXIP1, PRMT1, S100A8, S100A9, SNAI1, TFAP4, TP53, TWIST1]
GO:0046545	development of primary female sexual characteristics	GO_BiologicalProcess-EBI-UniProt-GOA_23.02.2020_00h00	2.30368e-10	6.58853e-08	5.75357e-26	1.38086e-24	[4, 5, 6]	Group23	8.66142	11	[CTNNA1, ESR1, GDF9, ICAM1, LEP, MYC, PDGFRA, RETN, S100A8, S100A9, VEGFA]
GO:0070486	leukocyte aggregation	GO_BiologicalProcess-EBI-UniProt-GOA_23.02.2020_00h00	9.36786e-06	0.00181736	5.75357e-26	1.38086e-24	[5]	Group23	17.3913	4	[CD44, HAS2, S100A8, S100A9]
GO:0072331	signal transduction by p53 class mediator	GO_BiologicalProcess-EBI-UniProt-GOA_23.02.2020_00h00	6.62065e-10	1.85378e-07	5.75357e-26	1.38086e-24	[4, 5, 6]	Group23	4.26667	16	[CD44, CDK2, CDKN1A, CHD3, CHD4, HDAC2, HEXIM1, NUAK1, PAXIP1, PRMT1, S100A8, S100A9, SNAI1, TFAP4, TP53, TWIST1]
GO:2001020	regulation of response to DNA damage stimulus	GO_BiologicalProcess-EBI-UniProt-GOA_23.02.2020_00h00	1.58779e-10	4.57283e-08	5.75357e-26	1.38086e-24	[4, 5, 6]	Group23	5.19031	15	[CD44, EGFR, LRIF1, MYC, PAXIP1, POT1, S100A8, S100A9, SIRT6, SIRT7, SNAI1, TERF2, TP53, TWIST1, WASF2]
GO:2001021	negative regulation of response to DNA damage stimulus	GO_BiologicalProcess-EBI-UniProt-GOA_23.02.2020_00h00	2.92938e-06	0.000618099	5.75357e-26	1.38086e-24	[3, 4, 5, 6, 7]	Group23	6.66667	7	[CD44, LRIF1, S100A8, S100A9, SNAI1, TERF2, TWIST1]
GO:0008406	gonad development	GO_BiologicalProcess-EBI-UniProt-GOA_23.02.2020_00h00	6.98217e-07	0.000164081	5.75357e-26	1.38086e-24	[4, 5, 6, 7]	Group23	4	11	[CTNNA1, ESR1, GDF9, ICAM1, LEP, MYC, PDGFRA, RETN, S100A8, S100A9, VEGFA]
GO:0042056	chemoattractant activity	GO_BiologicalProcess-EBI-UniProt-GOA_23.02.2020_00h00	1.6499e-05	0.00293682	5.75357e-26	1.38086e-24	[4, 5, 6, 7]	Group23	9.25926	5	[CX3CL1, FGF7, S100A8, S100A9, VEGFA]
GO:0030330	DNA damage response, signal transduction by p53 class mediator	GO_BiologicalProcess-EBI-UniProt-GOA_23.02.2020_00h00	2.23643e-09	6.12781e-07	5.75357e-26	1.38086e-24	[5, 6, 7]	Group23	7.00637	11	[CD44, CDK2, CDKN1A, PAXIP1, PRMT1, S100A8, S100A9, SNAI1, TFAP4, TP53, TWIST1]
GO:1901796	regulation of signal transduction by p53 class mediator	GO_BiologicalProcess-EBI-UniProt-GOA_23.02.2020_00h00	3.59792e-08	9.46254e-06	5.75357e-26	1.38086e-24	[5, 6, 7]	Group23	4.70588	12	[CD44, CDK2, CHD3, CHD4, HDAC2, HEXIM1, NUAK1, S100A8, S100A9, SNAI1, TP53, TWIST1]
GO:0021782	glial cell development	GO_BiologicalProcess-EBI-UniProt-GOA_23.02.2020_00h00	5.09387e-06	0.00103406	5.75357e-26	1.38086e-24	[4, 5, 7, 8, 9]	Group23	4.96894	8	[APP, EGFR, KRAS, LRP1, PTEN, S100A8, S100A9, VIM]
GO:0001541	ovarian follicle development	GO_BiologicalProcess-EBI-UniProt-GOA_23.02.2020_00h00	1.49238e-07	3.77573e-05	5.75357e-26	1.38086e-24	[4, 5, 6, 7, 8, 9]	Group23	10.2941	7	[CTNNA1, ESR1, ICAM1, MYC, S100A8, S100A9, VEGFA]
GO:0008585	female gonad development	GO_BiologicalProcess-EBI-UniProt-GOA_23.02.2020_00h00	1.3617e-10	3.94893e-08	5.75357e-26	1.38086e-24	[5, 6, 7, 8]	Group23	9.09091	11	[CTNNA1, ESR1, GDF9, ICAM1, LEP, MYC, PDGFRA, RETN, S100A8, S100A9, VEGFA]
GO:0033032	regulation of myeloid cell apoptotic process	GO_BiologicalProcess-EBI-UniProt-GOA_23.02.2020_00h00	4.767e-07	0.000116315	5.75357e-26	1.38086e-24	[6, 7]	Group23	12	6	[ADIPOQ, BSG, CDK2, PTEN, S100A8, S100A9]
GO:0043516	regulation of DNA damage response, signal transduction by p53 class mediator	GO_BiologicalProcess-EBI-UniProt-GOA_23.02.2020_00h00	5.37679e-07	0.000129581	5.75357e-26	1.38086e-24	[5, 6, 7, 8]	Group23	11.7647	6	[CD44, S100A8, S100A9, SNAI1, TP53, TWIST1]
GO:0043518	negative regulation of DNA damage response, signal transduction by p53 class mediator	GO_BiologicalProcess-EBI-UniProt-GOA_23.02.2020_00h00	7.15045e-08	1.83052e-05	5.75357e-26	1.38086e-24	[4, 5, 6, 7, 8, 9]	Group23	26.3158	5	[CD44, S100A8, S100A9, SNAI1, TWIST1]
GO:1901797	negative regulation of signal transduction by p53 class mediator	GO_BiologicalProcess-EBI-UniProt-GOA_23.02.2020_00h00	5.28794e-06	0.00106288	5.75357e-26	1.38086e-24	[5, 6, 7, 8]	Group23	11.6279	5	[CD44, S100A8, S100A9, SNAI1, TWIST1]
GO:2000194	regulation of female gonad development	GO_BiologicalProcess-EBI-UniProt-GOA_23.02.2020_00h00	5.19611e-06	0.00104961	5.75357e-26	1.38086e-24	[4, 5, 6, 7, 8, 9]	Group23	20	4	[GDF9, RETN, S100A8, S100A9]
GO:0048708	astrocyte differentiation	GO_BiologicalProcess-EBI-UniProt-GOA_23.02.2020_00h00	5.69026e-06	0.00113236	5.75357e-26	1.38086e-24	[5, 6, 7, 8, 9]	Group23	6.03448	7	[APP, EGFR, KRAS, LRP1, S100A8, S100A9, VIM]
GO:0014002	astrocyte development	GO_BiologicalProcess-EBI-UniProt-GOA_23.02.2020_00h00	8.72593e-08	2.22511e-05	5.75357e-26	1.38086e-24	[5, 6, 7, 8, 9, 10]	Group23	11.1111	7	[APP, EGFR, KRAS, LRP1, S100A8, S100A9, VIM]
GO:0048145	regulation of fibroblast proliferation	GO_BiologicalProcess-EBI-UniProt-GOA_23.02.2020_00h00	2.11447e-10	6.06854e-08	1.11744e-26	2.79359e-25	[3, 4, 5]	Group24	8.73016	11	[CDKN1A, EGFR, ESR1, FN1, IL13, MYC, PDGFRA, S100A8, S100A9, SIRT6, TP53]
GO:0018212	peptidyl-tyrosine modification	GO_BiologicalProcess-EBI-UniProt-GOA_23.02.2020_00h00	2.87847e-16	8.72177e-14	1.11744e-26	2.79359e-25	[7, 8]	Group24	4.82625	25	[ADIPOQ, APP, CD44, EGFR, ERBB2, FGF7, FGFR2, FLT1, HDAC2, ICAM1, IGF1R, IL13, IL18, LEP, LRP1, LRRK1, MME, NF2, PDGFRA, S100A8, S100A9, SHC1, TP53, UNC119, VEGFA]
GO:0018108	peptidyl-tyrosine phosphorylation	GO_BiologicalProcess-EBI-UniProt-GOA_23.02.2020_00h00	2.51444e-16	7.64389e-14	1.11744e-26	2.79359e-25	[7, 8, 9]	Group24	4.85437	25	[ADIPOQ, APP, CD44, EGFR, ERBB2, FGF7, FGFR2, FLT1, HDAC2, ICAM1, IGF1R, IL13, IL18, LEP, LRP1, LRRK1, MME, NF2, PDGFRA, S100A8, S100A9, SHC1, TP53, UNC119, VEGFA]
GO:0034103	regulation of tissue remodeling	GO_BiologicalProcess-EBI-UniProt-GOA_23.02.2020_00h00	2.92938e-06	0.000618099	2.92938e-06	1.46469e-05	[3, 4]	Group00	6.66667	7	[EGFR, HEXIM1, IBSP, IL18, LEP, TP53, UBASH3B]
GO:0060560	developmental growth involved in morphogenesis	GO_BiologicalProcess-EBI-UniProt-GOA_23.02.2020_00h00	5.30822e-08	1.38014e-05	5.30822e-08	4.7774e-07	[3, 4]	Group01	4.0625	13	[APP, CTTN, ESR1, FGFR2, FN1, HEXIM1, HSP90AA1, IBSP, L1CAM, LRP1, MME, SIRT6, VEGFA]
GO:0071322	cellular response to carbohydrate stimulus	GO_BiologicalProcess-EBI-UniProt-GOA_23.02.2020_00h00	9.40544e-06	0.00181525	9.40544e-06	2.82163e-05	[5]	Group02	4.57143	8	[BRF1, CFTR, HEXIM1, ICAM1, IGF1R, LEP, LRP1, MYC]
GO:0071346	cellular response to interferon-gamma	GO_BiologicalProcess-EBI-UniProt-GOA_23.02.2020_00h00	1.08399e-06	0.000244981	1.08399e-06	7.5879e-06	[5, 6, 7, 8]	Group03	4.34783	10	[CCL2, CD44, CDC37, CX3CL1, ICAM1, MYC, TP53, TRIM25, VIM, WASF2]
GO:2000142	regulation of DNA-templated transcription, initiation	GO_BiologicalProcess-EBI-UniProt-GOA_23.02.2020_00h00	1.36867e-05	0.00251836	1.36867e-05	1.36867e-05	[6, 7, 8, 9, 10, 11]	Group04	9.61539	5	[CCL2, ESR1, PAXIP1, TP53, TWIST1]
GO:0022617	extracellular matrix disassembly	GO_BiologicalProcess-EBI-UniProt-GOA_23.02.2020_00h00	2.85134e-07	7.07133e-05	2.85134e-07	2.28108e-06	[4, 5]	Group05	7.27273	8	[BSG, CD44, CTSS, DPP4, LRP1, MME, MMP2, MMP9]
GO:0001890	placenta development	GO_BiologicalProcess-EBI-UniProt-GOA_23.02.2020_00h00	3.83694e-06	0.000798083	3.83694e-06	1.53478e-05	[4, 5, 6, 7]	Group06	4.34783	9	[BRF1, BSG, EGFR, FGFR2, GRB2, IBSP, LEP, MME, SNAI1]
GO:0051546	keratinocyte migration	GO_BiologicalProcess-EBI-UniProt-GOA_23.02.2020_00h00	1.11904e-05	0.00211498	1.11904e-05	2.23807e-05	[5, 6, 7]	Group07	16.6667	4	[FGF7, HAS2, MMP9, PTEN]
GO:0051547	regulation of keratinocyte migration	GO_BiologicalProcess-EBI-UniProt-GOA_23.02.2020_00h00	4.17587e-06	0.000860229	1.11904e-05	2.23807e-05	[4, 5, 6, 7, 8]	Group07	21.0526	4	[FGF7, HAS2, MMP9, PTEN]
GO:0038066	p38MAPK cascade	GO_BiologicalProcess-EBI-UniProt-GOA_23.02.2020_00h00	2.52474e-06	0.000535244	2.52474e-06	1.51484e-05	[6, 7, 8, 10, 11]	Group08	9.09091	6	[BRF1, CYLD, EZR, LEP, PRMT1, VEGFA]
GO:1900744	regulation of p38MAPK cascade	GO_BiologicalProcess-EBI-UniProt-GOA_23.02.2020_00h00	1.8064e-05	0.00319733	2.52474e-06	1.51484e-05	[6, 7, 8, 9, 10, 11, 12]	Group08	9.09091	5	[CYLD, EZR, LEP, PRMT1, VEGFA]
KEGG:04915	Estrogen signaling pathway	KEGG_27.02.2019	1.27818e-07	3.24658e-05	4.81891e-09	5.78269e-08	[-1]	Group09	6.52174	9	[EGFR, ESR1, GRB2, HSP90AA1, KRAS, KRT17, MMP2, MMP9, SHC1]
GO:2000379	positive regulation of reactive oxygen species metabolic process	GO_BiologicalProcess-EBI-UniProt-GOA_23.02.2020_00h00	1.2667e-05	0.00235606	4.81891e-09	5.78269e-08	[4, 5, 6]	Group09	5.34351	7	[CDKN1A, EGFR, GRB2, HSP90AA1, ICAM1, LEP, TP53]
GO:0004517	nitric-oxide synthase activity	GO_BiologicalProcess-EBI-UniProt-GOA_23.02.2020_00h00	5.35958e-06	0.00107192	4.81891e-09	5.78269e-08	[6]	Group09	8	6	[EGFR, ESR1, HSP90AA1, KRAS, LEP, TERF2]
GO:0051053	negative regulation of DNA metabolic process	GO_BiologicalProcess-EBI-UniProt-GOA_23.02.2020_00h00	1.15667e-06	0.000257937	4.7092e-13	8.47657e-12	[4, 5, 6, 7, 8]	Group11	5.02793	9	[ADIPOQ, CDKN1A, LRIF1, POT1, SLX1B, TERF1, TERF2, TP53, TWIST1]
GO:0051054	positive regulation of DNA metabolic process	GO_BiologicalProcess-EBI-UniProt-GOA_23.02.2020_00h00	5.02533e-07	0.000121613	4.7092e-13	8.47657e-12	[4, 5, 6, 7, 8]	Group11	4.13534	11	[CDK2, EGFR, HSP90AA1, KRAS, LRIF1, MYC, PAXIP1, POT1, SIRT6, SLX1B, WASF2]
GO:0006282	regulation of DNA repair	GO_BiologicalProcess-EBI-UniProt-GOA_23.02.2020_00h00	4.64372e-06	0.000947319	4.7092e-13	8.47657e-12	[5, 6, 7, 8]	Group11	5.03145	8	[EGFR, LRIF1, POT1, SIRT6, SIRT7, TERF2, TWIST1, WASF2]
GO:0072091	regulation of stem cell proliferation	GO_BiologicalProcess-EBI-UniProt-GOA_23.02.2020_00h00	5.46895e-07	0.000131255	1.03227e-08	1.03227e-07	[3, 4, 5]	Group12	8.53659	7	[BRF1, CTNNA1, CX3CL1, NF2, SIRT6, TP53, VEGFA]
GO:0004407	histone deacetylase activity	GO_BiologicalProcess-EBI-UniProt-GOA_23.02.2020_00h00	5.37679e-07	0.000129581	1.03227e-08	1.03227e-07	[7, 8, 9, 10]	Group12	11.7647	6	[ATXN3, HDAC2, SIRT6, SIRT7, TP53, VEGFA]
GO:0033558	protein deacetylase activity	GO_BiologicalProcess-EBI-UniProt-GOA_23.02.2020_00h00	6.04908e-07	0.000143363	1.03227e-08	1.03227e-07	[8, 9]	Group12	11.5385	6	[ATXN3, HDAC2, SIRT6, SIRT7, TP53, VEGFA]
GO:0070932	histone H3 deacetylation	GO_BiologicalProcess-EBI-UniProt-GOA_23.02.2020_00h00	1.32614e-05	0.00245335	1.03227e-08	1.03227e-07	[7, 8, 9, 10]	Group12	16	4	[ATXN3, HDAC2, SIRT6, SIRT7]
KEGG:05163	Human cytomegalovirus infection	KEGG_27.02.2019	8.87699e-07	0.000202395	1.11144e-14	2.11174e-13	[-1]	Group15	4.44444	10	[CCL2, CDKN1A, CX3CL1, EGFR, GRB2, KRAS, MYC, PDGFRA, TP53, VEGFA]
KEGG:05210	Colorectal cancer	KEGG_27.02.2019	1.18732e-05	0.00223217	1.11144e-14	2.11174e-13	[-1]	Group15	6.97674	6	[CDKN1A, EGFR, GRB2, KRAS, MYC, TP53]
KEGG:05222	Small cell lung cancer	KEGG_27.02.2019	1.86167e-05	0.00327654	1.11144e-14	2.11174e-13	[-1]	Group15	6.45161	6	[CDK2, CDKN1A, FN1, MYC, PTEN, TP53]
KEGG:05230	Central carbon metabolism in cancer	KEGG_27.02.2019	1.52384e-10	4.40391e-08	1.11144e-14	2.11174e-13	[-1]	Group15	13.8462	9	[EGFR, ERBB2, FGFR2, KRAS, MYC, PDGFRA, PTEN, SIRT6, TP53]
GO:0032200	telomere organization	GO_BiologicalProcess-EBI-UniProt-GOA_23.02.2020_00h00	7.85497e-07	0.00018145	1.7186e-12	2.74976e-11	[5]	Group16	4.5045	10	[HSP90AA1, KRAS, LRIF1, MYC, POT1, PTEN, SIRT6, SLX1B, TERF1, TERF2]
GO:0032204	regulation of telomere maintenance	GO_BiologicalProcess-EBI-UniProt-GOA_23.02.2020_00h00	7.52142e-06	0.0014742	1.7186e-12	2.74976e-11	[3, 5, 6, 7, 8]	Group16	5.78512	7	[KRAS, MYC, POT1, SIRT6, SLX1B, TERF1, TERF2]
GO:0000723	telomere maintenance	GO_BiologicalProcess-EBI-UniProt-GOA_23.02.2020_00h00	4.93303e-07	0.000119873	1.7186e-12	2.74976e-11	[5, 6, 7]	Group16	4.73934	10	[HSP90AA1, KRAS, LRIF1, MYC, POT1, PTEN, SIRT6, SLX1B, TERF1, TERF2]
GO:0051054	positive regulation of DNA metabolic process	GO_BiologicalProcess-EBI-UniProt-GOA_23.02.2020_00h00	5.02533e-07	0.000121613	1.7186e-12	2.74976e-11	[4, 5, 6, 7, 8]	Group16	4.13534	11	[CDK2, EGFR, HSP90AA1, KRAS, LRIF1, MYC, PAXIP1, POT1, SIRT6, SLX1B, WASF2]
GO:2001252	positive regulation of chromosome organization	GO_BiologicalProcess-EBI-UniProt-GOA_23.02.2020_00h00	4.32399e-07	0.000105938	1.7186e-12	2.74976e-11	[5, 6, 7]	Group16	4.19847	11	[BECN1, CCL2, KRAS, LRIF1, PAXIP1, POT1, SIRT6, SLX1B, TERF1, TP53, VEGFA]
GO:0006282	regulation of DNA repair	GO_BiologicalProcess-EBI-UniProt-GOA_23.02.2020_00h00	4.64372e-06	0.000947319	1.7186e-12	2.74976e-11	[5, 6, 7, 8]	Group16	5.03145	8	[EGFR, LRIF1, POT1, SIRT6, SIRT7, TERF2, TWIST1, WASF2]
KEGG:04012	ErbB signaling pathway	KEGG_27.02.2019	6.99802e-07	0.000163754	9.10624e-15	1.82125e-13	[-1]	Group17	8.23529	7	[CDKN1A, EGFR, ERBB2, GRB2, KRAS, MYC, SHC1]
KEGG:04915	Estrogen signaling pathway	KEGG_27.02.2019	1.27818e-07	3.24658e-05	9.10624e-15	1.82125e-13	[-1]	Group17	6.52174	9	[EGFR, ESR1, GRB2, HSP90AA1, KRAS, KRT17, MMP2, MMP9, SHC1]
KEGG:04926	Relaxin signaling pathway	KEGG_27.02.2019	1.20482e-05	0.00225302	9.10624e-15	1.82125e-13	[-1]	Group17	5.38462	7	[EGFR, GRB2, KRAS, MMP2, MMP9, SHC1, VEGFA]
KEGG:05224	Breast cancer	KEGG_27.02.2019	6.73652e-11	1.9738e-08	9.10624e-15	1.82125e-13	[-1]	Group17	8.16327	12	[CDKN1A, EGFR, ERBB2, ESR1, FGF7, GRB2, IGF1R, KRAS, MYC, PTEN, SHC1, TP53]
GO:0150076	neuroinflammatory response	GO_BiologicalProcess-EBI-UniProt-GOA_23.02.2020_00h00	1.97243e-06	0.000424073	9.10624e-15	1.82125e-13	[5]	Group17	7.07071	7	[APP, CX3CL1, EGFR, IL13, IL18, LRP1, MMP9]
GO:0004517	nitric-oxide synthase activity	GO_BiologicalProcess-EBI-UniProt-GOA_23.02.2020_00h00	5.35958e-06	0.00107192	9.10624e-15	1.82125e-13	[6]	Group17	8	6	[EGFR, ESR1, HSP90AA1, KRAS, LEP, TERF2]
GO:0038127	ERBB signaling pathway	GO_BiologicalProcess-EBI-UniProt-GOA_23.02.2020_00h00	2.61783e-07	6.51841e-05	9.10624e-15	1.82125e-13	[6, 7, 8]	Group17	5.07614	10	[APP, CDC37, CPNE3, EGFR, ERBB2, GRB2, HSP90AA1, LRP1, MMP9, SHC1]
GO:0038128	ERBB2 signaling pathway	GO_BiologicalProcess-EBI-UniProt-GOA_23.02.2020_00h00	4.71063e-09	1.28129e-06	9.10624e-15	1.82125e-13	[7, 8, 9]	Group17	16.6667	7	[CDC37, CPNE3, EGFR, ERBB2, GRB2, HSP90AA1, SHC1]
KEGG:05160	Hepatitis C	KEGG_27.02.2019	3.84381e-06	0.000795668	8.64555e-13	1.46974e-11	[-1]	Group18	5.16129	8	[CDK2, CDKN1A, EGFR, GRB2, KRAS, MYC, PPP2R2A, TP53]
KEGG:05163	Human cytomegalovirus infection	KEGG_27.02.2019	8.87699e-07	0.000202395	8.64555e-13	1.46974e-11	[-1]	Group18	4.44444	10	[CCL2, CDKN1A, CX3CL1, EGFR, GRB2, KRAS, MYC, PDGFRA, TP53, VEGFA]
KEGG:05210	Colorectal cancer	KEGG_27.02.2019	1.18732e-05	0.00223217	8.64555e-13	1.46974e-11	[-1]	Group18	6.97674	6	[CDKN1A, EGFR, GRB2, KRAS, MYC, TP53]
KEGG:05212	Pancreatic cancer	KEGG_27.02.2019	5.35958e-06	0.00107192	8.64555e-13	1.46974e-11	[-1]	Group18	8	6	[CDKN1A, EGFR, ERBB2, KRAS, TP53, VEGFA]
KEGG:05213	Endometrial cancer	KEGG_27.02.2019	5.25316e-11	1.54443e-08	8.64555e-13	1.46974e-11	[-1]	Group18	15.5172	9	[CDKN1A, CTNNA1, EGFR, ERBB2, GRB2, KRAS, MYC, PTEN, TP53]
KEGG:05214	Glioma	KEGG_27.02.2019	5.7012e-10	1.60774e-07	8.64555e-13	1.46974e-11	[-1]	Group18	12	9	[CDKN1A, EGFR, GRB2, IGF1R, KRAS, PDGFRA, PTEN, SHC1, TP53]
KEGG:05215	Prostate cancer	KEGG_27.02.2019	1.58381e-14	4.78312e-12	8.64555e-13	1.46974e-11	[-1]	Group18	13.4021	13	[CDK2, CDKN1A, EGFR, ERBB2, FGFR2, GRB2, HSP90AA1, IGF1R, KRAS, MMP9, PDGFRA, PTEN, TP53]
KEGG:05223	Non-small cell lung cancer	KEGG_27.02.2019	2.52474e-06	0.000535244	8.64555e-13	1.46974e-11	[-1]	Group18	9.09091	6	[CDKN1A, EGFR, ERBB2, GRB2, KRAS, TP53]
KEGG:05225	Hepatocellular carcinoma	KEGG_27.02.2019	6.80398e-07	0.000160574	8.64555e-13	1.46974e-11	[-1]	Group18	5.35714	9	[CDKN1A, EGFR, GRB2, IGF1R, KRAS, MYC, PTEN, SHC1, TP53]
GO:2000379	positive regulation of reactive oxygen species metabolic process	GO_BiologicalProcess-EBI-UniProt-GOA_23.02.2020_00h00	1.2667e-05	0.00235606	8.64555e-13	1.46974e-11	[4, 5, 6]	Group18	5.34351	7	[CDKN1A, EGFR, GRB2, HSP90AA1, ICAM1, LEP, TP53]
GO:0004517	nitric-oxide synthase activity	GO_BiologicalProcess-EBI-UniProt-GOA_23.02.2020_00h00	5.35958e-06	0.00107192	8.64555e-13	1.46974e-11	[6]	Group18	8	6	[EGFR, ESR1, HSP90AA1, KRAS, LEP, TERF2]
KEGG:05219	Bladder cancer	KEGG_27.02.2019	1.87818e-12	5.59698e-10	2.8115e-22	6.46644e-21	[-1]	Group19	21.9512	9	[CDKN1A, EGFR, ERBB2, KRAS, MMP2, MMP9, MYC, TP53, VEGFA]
GO:0048659	smooth muscle cell proliferation	GO_BiologicalProcess-EBI-UniProt-GOA_23.02.2020_00h00	7.57034e-10	2.11212e-07	2.8115e-22	6.46644e-21	[3]	Group19	6.62983	12	[ADIPOQ, CDKN1A, CX3CL1, EGFR, FGFR2, HEXIM1, IL13, IL18, MMP2, MMP9, MYC, PTEN]
GO:0048660	regulation of smooth muscle cell proliferation	GO_BiologicalProcess-EBI-UniProt-GOA_23.02.2020_00h00	5.85326e-10	1.64477e-07	2.8115e-22	6.46644e-21	[3, 4, 5]	Group19	6.77966	12	[ADIPOQ, CDKN1A, CX3CL1, EGFR, FGFR2, HEXIM1, IL13, IL18, MMP2, MMP9, MYC, PTEN]
GO:0048661	positive regulation of smooth muscle cell proliferation	GO_BiologicalProcess-EBI-UniProt-GOA_23.02.2020_00h00	2.83163e-08	7.47549e-06	2.8115e-22	6.46644e-21	[3, 4, 5, 6]	Group19	7.75862	9	[CX3CL1, EGFR, FGFR2, HEXIM1, IL13, IL18, MMP2, MMP9, MYC]
GO:0150076	neuroinflammatory response	GO_BiologicalProcess-EBI-UniProt-GOA_23.02.2020_00h00	1.97243e-06	0.000424073	2.8115e-22	6.46644e-21	[5]	Group19	7.07071	7	[APP, CX3CL1, EGFR, IL13, IL18, LRP1, MMP9]
GO:1904645	response to amyloid-beta	GO_BiologicalProcess-EBI-UniProt-GOA_23.02.2020_00h00	5.79122e-06	0.00114666	2.8115e-22	6.46644e-21	[5, 6]	Group19	7.89474	6	[APP, ICAM1, IGF1R, LRP1, MMP2, MMP9]
GO:0038127	ERBB signaling pathway	GO_BiologicalProcess-EBI-UniProt-GOA_23.02.2020_00h00	2.61783e-07	6.51841e-05	2.8115e-22	6.46644e-21	[6, 7, 8]	Group19	5.07614	10	[APP, CDC37, CPNE3, EGFR, ERBB2, GRB2, HSP90AA1, LRP1, MMP9, SHC1]
KEGG:05222	Small cell lung cancer	KEGG_27.02.2019	1.86167e-05	0.00327654	1.12292e-11	1.68438e-10	[-1]	Group20	6.45161	6	[CDK2, CDKN1A, FN1, MYC, PTEN, TP53]
GO:0090398	cellular senescence	GO_BiologicalProcess-EBI-UniProt-GOA_23.02.2020_00h00	1.6023e-06	0.000350903	1.12292e-11	1.68438e-10	[4]	Group20	7.29167	7	[CDK2, CDKN1A, KRAS, NUAK1, TERF2, TP53, TWIST1]
GO:0032200	telomere organization	GO_BiologicalProcess-EBI-UniProt-GOA_23.02.2020_00h00	7.85497e-07	0.00018145	1.12292e-11	1.68438e-10	[5]	Group20	4.5045	10	[HSP90AA1, KRAS, LRIF1, MYC, POT1, PTEN, SIRT6, SLX1B, TERF1, TERF2]
GO:0032204	regulation of telomere maintenance	GO_BiologicalProcess-EBI-UniProt-GOA_23.02.2020_00h00	7.52142e-06	0.0014742	1.12292e-11	1.68438e-10	[3, 5, 6, 7, 8]	Group20	5.78512	7	[KRAS, MYC, POT1, SIRT6, SLX1B, TERF1, TERF2]
GO:0000723	telomere maintenance	GO_BiologicalProcess-EBI-UniProt-GOA_23.02.2020_00h00	4.93303e-07	0.000119873	1.12292e-11	1.68438e-10	[5, 6, 7]	Group20	4.73934	10	[HSP90AA1, KRAS, LRIF1, MYC, POT1, PTEN, SIRT6, SLX1B, TERF1, TERF2]
GO:0051053	negative regulation of DNA metabolic process	GO_BiologicalProcess-EBI-UniProt-GOA_23.02.2020_00h00	1.15667e-06	0.000257937	1.12292e-11	1.68438e-10	[4, 5, 6, 7, 8]	Group20	5.02793	9	[ADIPOQ, CDKN1A, LRIF1, POT1, SLX1B, TERF1, TERF2, TP53, TWIST1]
GO:0051054	positive regulation of DNA metabolic process	GO_BiologicalProcess-EBI-UniProt-GOA_23.02.2020_00h00	5.02533e-07	0.000121613	1.12292e-11	1.68438e-10	[4, 5, 6, 7, 8]	Group20	4.13534	11	[CDK2, EGFR, HSP90AA1, KRAS, LRIF1, MYC, PAXIP1, POT1, SIRT6, SLX1B, WASF2]
GO:2001252	positive regulation of chromosome organization	GO_BiologicalProcess-EBI-UniProt-GOA_23.02.2020_00h00	4.32399e-07	0.000105938	1.12292e-11	1.68438e-10	[5, 6, 7]	Group20	4.19847	11	[BECN1, CCL2, KRAS, LRIF1, PAXIP1, POT1, SIRT6, SLX1B, TERF1, TP53, VEGFA]
GO:0006282	regulation of DNA repair	GO_BiologicalProcess-EBI-UniProt-GOA_23.02.2020_00h00	4.64372e-06	0.000947319	1.12292e-11	1.68438e-10	[5, 6, 7, 8]	Group20	5.03145	8	[EGFR, LRIF1, POT1, SIRT6, SIRT7, TERF2, TWIST1, WASF2]
GO:2000278	regulation of DNA biosynthetic process	GO_BiologicalProcess-EBI-UniProt-GOA_23.02.2020_00h00	6.97209e-06	0.0013735	1.12292e-11	1.68438e-10	[5, 6, 7, 8]	Group20	4.7619	8	[ADIPOQ, CDKN1A, HSP90AA1, MYC, POT1, TERF1, TERF2, TP53]
GO:0006278	RNA-dependent DNA biosynthetic process	GO_BiologicalProcess-EBI-UniProt-GOA_23.02.2020_00h00	1.79537e-06	0.000389594	1.12292e-11	1.68438e-10	[6, 7, 8]	Group20	5.71429	8	[HSP90AA1, MYC, POT1, PPIA, PTEN, TERF1, TERF2, TP53]
GO:0034061	DNA polymerase activity	GO_BiologicalProcess-EBI-UniProt-GOA_23.02.2020_00h00	9.81752e-06	0.00188496	1.12292e-11	1.68438e-10	[6, 7, 8]	Group20	5.55556	7	[HSP90AA1, MYC, POT1, PTEN, TERF1, TERF2, TP53]
GO:0090657	telomeric loop disassembly	GO_BiologicalProcess-EBI-UniProt-GOA_23.02.2020_00h00	1.1033e-06	0.000248242	1.12292e-11	1.68438e-10	[6, 7, 8]	Group20	28.5714	4	[POT1, SLX1B, TERF1, TERF2]
GO:2000279	negative regulation of DNA biosynthetic process	GO_BiologicalProcess-EBI-UniProt-GOA_23.02.2020_00h00	3.01248e-06	0.00063262	1.12292e-11	1.68438e-10	[5, 6, 7, 8, 9]	Group20	8.82353	6	[ADIPOQ, CDKN1A, POT1, TERF1, TERF2, TP53]
GO:0003964	RNA-directed DNA polymerase activity	GO_BiologicalProcess-EBI-UniProt-GOA_23.02.2020_00h00	8.87091e-07	0.000203144	1.12292e-11	1.68438e-10	[7, 8, 9]	Group20	7.95455	7	[HSP90AA1, MYC, POT1, PTEN, TERF1, TERF2, TP53]
GO:0061820	telomeric D-loop disassembly	GO_BiologicalProcess-EBI-UniProt-GOA_23.02.2020_00h00	5.50585e-07	0.00013159	1.12292e-11	1.68438e-10	[7, 8, 9]	Group20	33.3333	4	[POT1, SLX1B, TERF1, TERF2]
GO:0003720	telomerase activity	GO_BiologicalProcess-EBI-UniProt-GOA_23.02.2020_00h00	4.23095e-07	0.000104081	1.12292e-11	1.68438e-10	[8, 9, 10]	Group20	8.86076	7	[HSP90AA1, MYC, POT1, PTEN, TERF1, TERF2, TP53]
GO:0120162	positive regulation of cold-induced thermogenesis	GO_BiologicalProcess-EBI-UniProt-GOA_23.02.2020_00h00	1.03401e-05	0.00197496	5.81037e-22	1.27828e-20	[3, 4, 5, 6, 7, 8]	Group21	5.51181	7	[ADIPOQ, IGF1R, IL13, IL18, LEP, SIRT6, VEGFA]
GO:0019199	transmembrane receptor protein kinase activity	GO_BiologicalProcess-EBI-UniProt-GOA_23.02.2020_00h00	2.07171e-07	5.17929e-05	5.81037e-22	1.27828e-20	[8, 9]	Group21	6.16438	9	[APP, EGFR, ERBB2, FGFR2, FLT1, IGF1R, MME, PDGFRA, SHC1]
KEGG:04110	Cell cycle	KEGG_27.02.2019	8.83788e-06	0.00172339	9.51274e-22	1.99768e-20	[-1]	Group22	5.64516	7	[CDK2, CDKN1A, HDAC2, MCM2, MCM5, MYC, TP53]
KEGG:05160	Hepatitis C	KEGG_27.02.2019	3.84381e-06	0.000795668	9.51274e-22	1.99768e-20	[-1]	Group22	5.16129	8	[CDK2, CDKN1A, EGFR, GRB2, KRAS, MYC, PPP2R2A, TP53]
KEGG:05202	Transcriptional misregulation in cancer	KEGG_27.02.2019	1.46608e-05	0.00266827	9.51274e-22	1.99768e-20	[-1]	Group22	4.30108	8	[CDKN1A, FLT1, HDAC2, IGF1R, MMP9, MPO, MYC, TP53]
KEGG:05210	Colorectal cancer	KEGG_27.02.2019	1.18732e-05	0.00223217	9.51274e-22	1.99768e-20	[-1]	Group22	6.97674	6	[CDKN1A, EGFR, GRB2, KRAS, MYC, TP53]
KEGG:05212	Pancreatic cancer	KEGG_27.02.2019	5.35958e-06	0.00107192	9.51274e-22	1.99768e-20	[-1]	Group22	8	6	[CDKN1A, EGFR, ERBB2, KRAS, TP53, VEGFA]
KEGG:05213	Endometrial cancer	KEGG_27.02.2019	5.25316e-11	1.54443e-08	9.51274e-22	1.99768e-20	[-1]	Group22	15.5172	9	[CDKN1A, CTNNA1, EGFR, ERBB2, GRB2, KRAS, MYC, PTEN, TP53]
KEGG:05220	Chronic myeloid leukemia	KEGG_27.02.2019	3.23759e-07	7.99685e-05	9.51274e-22	1.99768e-20	[-1]	Group22	9.21053	7	[CDKN1A, GRB2, HDAC2, KRAS, MYC, SHC1, TP53]
KEGG:05222	Small cell lung cancer	KEGG_27.02.2019	1.86167e-05	0.00327654	9.51274e-22	1.99768e-20	[-1]	Group22	6.45161	6	[CDK2, CDKN1A, FN1, MYC, PTEN, TP53]
KEGG:05223	Non-small cell lung cancer	KEGG_27.02.2019	2.52474e-06	0.000535244	9.51274e-22	1.99768e-20	[-1]	Group22	9.09091	6	[CDKN1A, EGFR, ERBB2, GRB2, KRAS, TP53]
KEGG:05225	Hepatocellular carcinoma	KEGG_27.02.2019	6.80398e-07	0.000160574	9.51274e-22	1.99768e-20	[-1]	Group22	5.35714	9	[CDKN1A, EGFR, GRB2, IGF1R, KRAS, MYC, PTEN, SHC1, TP53]
GO:0090398	cellular senescence	GO_BiologicalProcess-EBI-UniProt-GOA_23.02.2020_00h00	1.6023e-06	0.000350903	9.51274e-22	1.99768e-20	[4]	Group22	7.29167	7	[CDK2, CDKN1A, KRAS, NUAK1, TERF2, TP53, TWIST1]
GO:0090399	replicative senescence	GO_BiologicalProcess-EBI-UniProt-GOA_23.02.2020_00h00	1.32614e-05	0.00245335	9.51274e-22	1.99768e-20	[4]	Group22	16	4	[CDK2, CDKN1A, MME, TP53]
GO:2000772	regulation of cellular senescence	GO_BiologicalProcess-EBI-UniProt-GOA_23.02.2020_00h00	2.30622e-06	0.000493531	9.51274e-22	1.99768e-20	[4, 5, 6]	Group22	9.23077	6	[CDK2, KRAS, NUAK1, TERF2, TP53, TWIST1]
GO:0051053	negative regulation of DNA metabolic process	GO_BiologicalProcess-EBI-UniProt-GOA_23.02.2020_00h00	1.15667e-06	0.000257937	9.51274e-22	1.99768e-20	[4, 5, 6, 7, 8]	Group22	5.02793	9	[ADIPOQ, CDKN1A, LRIF1, POT1, SLX1B, TERF1, TERF2, TP53, TWIST1]
GO:0034061	DNA polymerase activity	GO_BiologicalProcess-EBI-UniProt-GOA_23.02.2020_00h00	9.81752e-06	0.00188496	9.51274e-22	1.99768e-20	[6, 7, 8]	Group22	5.55556	7	[HSP90AA1, MYC, POT1, PTEN, TERF1, TERF2, TP53]
GO:2000279	negative regulation of DNA biosynthetic process	GO_BiologicalProcess-EBI-UniProt-GOA_23.02.2020_00h00	3.01248e-06	0.00063262	9.51274e-22	1.99768e-20	[5, 6, 7, 8, 9]	Group22	8.82353	6	[ADIPOQ, CDKN1A, POT1, TERF1, TERF2, TP53]
GO:0003964	RNA-directed DNA polymerase activity	GO_BiologicalProcess-EBI-UniProt-GOA_23.02.2020_00h00	8.87091e-07	0.000203144	9.51274e-22	1.99768e-20	[7, 8, 9]	Group22	7.95455	7	[HSP90AA1, MYC, POT1, PTEN, TERF1, TERF2, TP53]
GO:0045736	negative regulation of cyclin-dependent protein serine/threonine kinase activity	GO_BiologicalProcess-EBI-UniProt-GOA_23.02.2020_00h00	1.36867e-05	0.00251836	9.51274e-22	1.99768e-20	[4, 5, 6, 7, 8, 9, 10, 11, 12]	Group22	9.61539	5	[CDK2, CDKN1A, HEXIM1, PTEN, TFAP4]
GO:1904030	negative regulation of cyclin-dependent protein kinase activity	GO_BiologicalProcess-EBI-UniProt-GOA_23.02.2020_00h00	1.50417e-05	0.00272255	9.51274e-22	1.99768e-20	[5, 6, 7, 8, 9, 10, 11]	Group22	9.43396	5	[CDK2, CDKN1A, HEXIM1, PTEN, TFAP4]
GO:0003720	telomerase activity	GO_BiologicalProcess-EBI-UniProt-GOA_23.02.2020_00h00	4.23095e-07	0.000104081	9.51274e-22	1.99768e-20	[8, 9, 10]	Group22	8.86076	7	[HSP90AA1, MYC, POT1, PTEN, TERF1, TERF2, TP53]
GO:0090398	cellular senescence	GO_BiologicalProcess-EBI-UniProt-GOA_23.02.2020_00h00	1.6023e-06	0.000350903	5.75357e-26	1.38086e-24	[4]	Group23	7.29167	7	[CDK2, CDKN1A, KRAS, NUAK1, TERF2, TP53, TWIST1]
GO:0090399	replicative senescence	GO_BiologicalProcess-EBI-UniProt-GOA_23.02.2020_00h00	1.32614e-05	0.00245335	5.75357e-26	1.38086e-24	[4]	Group23	16	4	[CDK2, CDKN1A, MME, TP53]
GO:2000772	regulation of cellular senescence	GO_BiologicalProcess-EBI-UniProt-GOA_23.02.2020_00h00	2.30622e-06	0.000493531	5.75357e-26	1.38086e-24	[4, 5, 6]	Group23	9.23077	6	[CDK2, KRAS, NUAK1, TERF2, TP53, TWIST1]
GO:0051054	positive regulation of DNA metabolic process	GO_BiologicalProcess-EBI-UniProt-GOA_23.02.2020_00h00	5.02533e-07	0.000121613	5.75357e-26	1.38086e-24	[4, 5, 6, 7, 8]	Group23	4.13534	11	[CDK2, EGFR, HSP90AA1, KRAS, LRIF1, MYC, PAXIP1, POT1, SIRT6, SLX1B, WASF2]
GO:0006282	regulation of DNA repair	GO_BiologicalProcess-EBI-UniProt-GOA_23.02.2020_00h00	4.64372e-06	0.000947319	5.75357e-26	1.38086e-24	[5, 6, 7, 8]	Group23	5.03145	8	[EGFR, LRIF1, POT1, SIRT6, SIRT7, TERF2, TWIST1, WASF2]
KEGG:04010	MAPK signaling pathway	KEGG_27.02.2019	2.03918e-08	5.42421e-06	1.11744e-26	2.79359e-25	[-1]	Group24	4.40678	13	[EGFR, ERBB2, FGF7, FGFR2, FLT1, GRB2, IGF1R, KRAS, MYC, PDGFRA, PPM1B, TP53, VEGFA]
KEGG:04012	ErbB signaling pathway	KEGG_27.02.2019	6.99802e-07	0.000163754	1.11744e-26	2.79359e-25	[-1]	Group24	8.23529	7	[CDKN1A, EGFR, ERBB2, GRB2, KRAS, MYC, SHC1]
KEGG:04014	Ras signaling pathway	KEGG_27.02.2019	1.17253e-06	0.000260301	1.11744e-26	2.79359e-25	[-1]	Group24	4.31034	10	[EGFR, FGF7, FGFR2, FLT1, GRB2, IGF1R, KRAS, PDGFRA, SHC1, VEGFA]
KEGG:04066	HIF-1 signaling pathway	KEGG_27.02.2019	2.81572e-05	0.00492751	1.11744e-26	2.79359e-25	[-1]	Group24	6	6	[CDKN1A, EGFR, ERBB2, FLT1, IGF1R, VEGFA]
KEGG:04068	FoxO signaling pathway	KEGG_27.02.2019	1.15127e-06	0.000257884	1.11744e-26	2.79359e-25	[-1]	Group24	6.06061	8	[CDK2, CDKN1A, EGFR, GRB2, IGF1R, KRAS, PRMT1, PTEN]
KEGG:04110	Cell cycle	KEGG_27.02.2019	8.83788e-06	0.00172339	1.11744e-26	2.79359e-25	[-1]	Group24	5.64516	7	[CDK2, CDKN1A, HDAC2, MCM2, MCM5, MYC, TP53]
KEGG:04151	PI3K-Akt signaling pathway	KEGG_27.02.2019	2.04793e-14	6.16428e-12	1.11744e-26	2.79359e-25	[-1]	Group24	5.64972	20	[CDC37, CDK2, CDKN1A, EGFR, ERBB2, FGF7, FGFR2, FLT1, FN1, GRB2, HSP90AA1, IBSP, IGF1R, KRAS, MYC, PDGFRA, PPP2R2A, PTEN, TP53, VEGFA]
KEGG:04510	Focal adhesion	KEGG_27.02.2019	2.66803e-08	7.07028e-06	1.11744e-26	2.79359e-25	[-1]	Group24	5.52764	11	[EGFR, ERBB2, FLT1, FN1, GRB2, IBSP, IGF1R, PDGFRA, PTEN, SHC1, VEGFA]
KEGG:04520	Adherens junction	KEGG_27.02.2019	4.21868e-06	0.00086483	1.11744e-26	2.79359e-25	[-1]	Group24	8.33333	6	[CTNNA1, EGFR, ERBB2, IGF1R, SNAI1, WASF2]
KEGG:04915	Estrogen signaling pathway	KEGG_27.02.2019	1.27818e-07	3.24658e-05	1.11744e-26	2.79359e-25	[-1]	Group24	6.52174	9	[EGFR, ESR1, GRB2, HSP90AA1, KRAS, KRT17, MMP2, MMP9, SHC1]
KEGG:04926	Relaxin signaling pathway	KEGG_27.02.2019	1.20482e-05	0.00225302	1.11744e-26	2.79359e-25	[-1]	Group24	5.38462	7	[EGFR, GRB2, KRAS, MMP2, MMP9, SHC1, VEGFA]
KEGG:04933	AGE-RAGE signaling pathway in diabetic complications	KEGG_27.02.2019	2.81572e-05	0.00492751	1.11744e-26	2.79359e-25	[-1]	Group24	6	6	[CCL2, FN1, ICAM1, KRAS, MMP2, VEGFA]
KEGG:05160	Hepatitis C	KEGG_27.02.2019	3.84381e-06	0.000795668	1.11744e-26	2.79359e-25	[-1]	Group24	5.16129	8	[CDK2, CDKN1A, EGFR, GRB2, KRAS, MYC, PPP2R2A, TP53]
KEGG:05163	Human cytomegalovirus infection	KEGG_27.02.2019	8.87699e-07	0.000202395	1.11744e-26	2.79359e-25	[-1]	Group24	4.44444	10	[CCL2, CDKN1A, CX3CL1, EGFR, GRB2, KRAS, MYC, PDGFRA, TP53, VEGFA]
KEGG:05200	Pathways in cancer	KEGG_27.02.2019	4.7092e-13	1.40805e-10	1.11744e-26	2.79359e-25	[-1]	Group24	4.15094	22	[CDK2, CDKN1A, CTNNA1, EGFR, ERBB2, ESR1, FGF7, FGFR2, FN1, GRB2, HDAC2, HSP90AA1, IGF1R, IL13, KRAS, MMP2, MMP9, MYC, PDGFRA, PTEN, TP53, VEGFA]
KEGG:05202	Transcriptional misregulation in cancer	KEGG_27.02.2019	1.46608e-05	0.00266827	1.11744e-26	2.79359e-25	[-1]	Group24	4.30108	8	[CDKN1A, FLT1, HDAC2, IGF1R, MMP9, MPO, MYC, TP53]
KEGG:05205	Proteoglycans in cancer	KEGG_27.02.2019	1.52231e-16	4.64306e-14	1.11744e-26	2.79359e-25	[-1]	Group24	8.95522	18	[CD44, CDKN1A, CTTN, EGFR, ERBB2, ESR1, EZR, FN1, GRB2, IGF1R, KRAS, MMP2, MMP9, MYC, TFAP4, TP53, TWIST1, VEGFA]
KEGG:05206	MicroRNAs in cancer	KEGG_27.02.2019	2.55186e-10	7.24728e-08	1.11744e-26	2.79359e-25	[-1]	Group24	5.01672	15	[CD44, CDKN1A, EGFR, ERBB2, EZR, GRB2, KRAS, MMP9, MYC, PDGFRA, PTEN, SHC1, TP53, VEGFA, VIM]
KEGG:05210	Colorectal cancer	KEGG_27.02.2019	1.18732e-05	0.00223217	1.11744e-26	2.79359e-25	[-1]	Group24	6.97674	6	[CDKN1A, EGFR, GRB2, KRAS, MYC, TP53]
KEGG:05212	Pancreatic cancer	KEGG_27.02.2019	5.35958e-06	0.00107192	1.11744e-26	2.79359e-25	[-1]	Group24	8	6	[CDKN1A, EGFR, ERBB2, KRAS, TP53, VEGFA]
KEGG:05213	Endometrial cancer	KEGG_27.02.2019	5.25316e-11	1.54443e-08	1.11744e-26	2.79359e-25	[-1]	Group24	15.5172	9	[CDKN1A, CTNNA1, EGFR, ERBB2, GRB2, KRAS, MYC, PTEN, TP53]
KEGG:05214	Glioma	KEGG_27.02.2019	5.7012e-10	1.60774e-07	1.11744e-26	2.79359e-25	[-1]	Group24	12	9	[CDKN1A, EGFR, GRB2, IGF1R, KRAS, PDGFRA, PTEN, SHC1, TP53]
KEGG:05215	Prostate cancer	KEGG_27.02.2019	1.58381e-14	4.78312e-12	1.11744e-26	2.79359e-25	[-1]	Group24	13.4021	13	[CDK2, CDKN1A, EGFR, ERBB2, FGFR2, GRB2, HSP90AA1, IGF1R, KRAS, MMP9, PDGFRA, PTEN, TP53]
KEGG:05218	Melanoma	KEGG_27.02.2019	1.00251e-08	2.69676e-06	1.11744e-26	2.79359e-25	[-1]	Group24	11.1111	8	[CDKN1A, EGFR, FGF7, IGF1R, KRAS, PDGFRA, PTEN, TP53]
KEGG:05219	Bladder cancer	KEGG_27.02.2019	1.87818e-12	5.59698e-10	1.11744e-26	2.79359e-25	[-1]	Group24	21.9512	9	[CDKN1A, EGFR, ERBB2, KRAS, MMP2, MMP9, MYC, TP53, VEGFA]
KEGG:05220	Chronic myeloid leukemia	KEGG_27.02.2019	3.23759e-07	7.99685e-05	1.11744e-26	2.79359e-25	[-1]	Group24	9.21053	7	[CDKN1A, GRB2, HDAC2, KRAS, MYC, SHC1, TP53]
KEGG:05222	Small cell lung cancer	KEGG_27.02.2019	1.86167e-05	0.00327654	1.11744e-26	2.79359e-25	[-1]	Group24	6.45161	6	[CDK2, CDKN1A, FN1, MYC, PTEN, TP53]
KEGG:05223	Non-small cell lung cancer	KEGG_27.02.2019	2.52474e-06	0.000535244	1.11744e-26	2.79359e-25	[-1]	Group24	9.09091	6	[CDKN1A, EGFR, ERBB2, GRB2, KRAS, TP53]
KEGG:05224	Breast cancer	KEGG_27.02.2019	6.73652e-11	1.9738e-08	1.11744e-26	2.79359e-25	[-1]	Group24	8.16327	12	[CDKN1A, EGFR, ERBB2, ESR1, FGF7, GRB2, IGF1R, KRAS, MYC, PTEN, SHC1, TP53]
KEGG:05225	Hepatocellular carcinoma	KEGG_27.02.2019	6.80398e-07	0.000160574	1.11744e-26	2.79359e-25	[-1]	Group24	5.35714	9	[CDKN1A, EGFR, GRB2, IGF1R, KRAS, MYC, PTEN, SHC1, TP53]
KEGG:05226	Gastric cancer	KEGG_27.02.2019	7.89557e-11	2.30551e-08	1.11744e-26	2.79359e-25	[-1]	Group24	8.05369	12	[CDK2, CDKN1A, CTNNA1, EGFR, ERBB2, FGF7, FGFR2, GRB2, KRAS, MYC, SHC1, TP53]
KEGG:05230	Central carbon metabolism in cancer	KEGG_27.02.2019	1.52384e-10	4.40391e-08	1.11744e-26	2.79359e-25	[-1]	Group24	13.8462	9	[EGFR, ERBB2, FGFR2, KRAS, MYC, PDGFRA, PTEN, SIRT6, TP53]
KEGG:05418	Fluid shear stress and atherosclerosis	KEGG_27.02.2019	1.70104e-06	0.000370826	1.11744e-26	2.79359e-25	[-1]	Group24	5.7554	8	[CCL2, HSP90AA1, ICAM1, MMP2, MMP9, NCF2, TP53, VEGFA]
GO:0048659	smooth muscle cell proliferation	GO_BiologicalProcess-EBI-UniProt-GOA_23.02.2020_00h00	7.57034e-10	2.11212e-07	1.11744e-26	2.79359e-25	[3]	Group24	6.62983	12	[ADIPOQ, CDKN1A, CX3CL1, EGFR, FGFR2, HEXIM1, IL13, IL18, MMP2, MMP9, MYC, PTEN]
GO:0048660	regulation of smooth muscle cell proliferation	GO_BiologicalProcess-EBI-UniProt-GOA_23.02.2020_00h00	5.85326e-10	1.64477e-07	1.11744e-26	2.79359e-25	[3, 4, 5]	Group24	6.77966	12	[ADIPOQ, CDKN1A, CX3CL1, EGFR, FGFR2, HEXIM1, IL13, IL18, MMP2, MMP9, MYC, PTEN]
GO:0090398	cellular senescence	GO_BiologicalProcess-EBI-UniProt-GOA_23.02.2020_00h00	1.6023e-06	0.000350903	1.11744e-26	2.79359e-25	[4]	Group24	7.29167	7	[CDK2, CDKN1A, KRAS, NUAK1, TERF2, TP53, TWIST1]
GO:0090399	replicative senescence	GO_BiologicalProcess-EBI-UniProt-GOA_23.02.2020_00h00	1.32614e-05	0.00245335	1.11744e-26	2.79359e-25	[4]	Group24	16	4	[CDK2, CDKN1A, MME, TP53]
GO:0060541	respiratory system development	GO_BiologicalProcess-EBI-UniProt-GOA_23.02.2020_00h00	1.84871e-06	0.00039932	1.11744e-26	2.79359e-25	[4, 5]	Group24	4.09836	10	[BSG, EGFR, FGF7, FGFR2, IL13, KRAS, MME, PDGFRA, RBP4, VEGFA]
GO:0030323	respiratory tube development	GO_BiologicalProcess-EBI-UniProt-GOA_23.02.2020_00h00	7.85497e-07	0.00018145	1.11744e-26	2.79359e-25	[4, 5, 6]	Group24	4.5045	10	[BSG, EGFR, FGF7, FGFR2, IL13, KRAS, MME, PDGFRA, RBP4, VEGFA]
GO:0043491	protein kinase B signaling	GO_BiologicalProcess-EBI-UniProt-GOA_23.02.2020_00h00	1.69409e-09	4.65874e-07	1.11744e-26	2.79359e-25	[4, 5, 6]	Group24	4.37318	15	[BRF1, CCL2, CX3CL1, EGFR, ERBB2, ESR1, FGF7, FGFR2, GRB2, HSP90AA1, IGF1R, IL18, LEP, PDGFRA, PTEN]
GO:0048017	inositol lipid-mediated signaling	GO_BiologicalProcess-EBI-UniProt-GOA_23.02.2020_00h00	6.21138e-08	1.60254e-05	1.11744e-26	2.79359e-25	[4, 5, 6]	Group24	4.47761	12	[BECN1, BRF1, EGFR, ERBB2, EZR, FLT1, IGF1R, IL18, LEP, PDGFRA, PTEN, TWIST1]
GO:2000379	positive regulation of reactive oxygen species metabolic process	GO_BiologicalProcess-EBI-UniProt-GOA_23.02.2020_00h00	1.2667e-05	0.00235606	1.11744e-26	2.79359e-25	[4, 5, 6]	Group24	5.34351	7	[CDKN1A, EGFR, GRB2, HSP90AA1, ICAM1, LEP, TP53]
GO:0030324	lung development	GO_BiologicalProcess-EBI-UniProt-GOA_23.02.2020_00h00	5.86057e-07	0.000139482	1.11744e-26	2.79359e-25	[4, 5, 6, 7]	Group24	4.65116	10	[BSG, EGFR, FGF7, FGFR2, IL13, KRAS, MME, PDGFRA, RBP4, VEGFA]
GO:0048015	phosphatidylinositol-mediated signaling	GO_BiologicalProcess-EBI-UniProt-GOA_23.02.2020_00h00	5.05322e-08	1.31889e-05	1.11744e-26	2.79359e-25	[5, 6, 7]	Group24	4.56274	12	[BECN1, BRF1, EGFR, ERBB2, EZR, FLT1, IGF1R, IL18, LEP, PDGFRA, PTEN, TWIST1]
GO:0051896	regulation of protein kinase B signaling	GO_BiologicalProcess-EBI-UniProt-GOA_23.02.2020_00h00	3.8003e-08	9.95677e-06	1.11744e-26	2.79359e-25	[5, 6, 7]	Group24	4.18006	13	[CX3CL1, EGFR, ERBB2, ESR1, FGF7, FGFR2, GRB2, HSP90AA1, IGF1R, IL18, LEP, PDGFRA, PTEN]
GO:0051897	positive regulation of protein kinase B signaling	GO_BiologicalProcess-EBI-UniProt-GOA_23.02.2020_00h00	8.51734e-09	2.29968e-06	1.11744e-26	2.79359e-25	[5, 6, 7, 8]	Group24	5.35714	12	[CX3CL1, EGFR, ERBB2, ESR1, FGF7, FGFR2, GRB2, HSP90AA1, IGF1R, IL18, LEP, PDGFRA]
GO:0097472	cyclin-dependent protein kinase activity	GO_BiologicalProcess-EBI-UniProt-GOA_23.02.2020_00h00	8.70077e-07	0.000200118	1.11744e-26	2.79359e-25	[4, 5, 8, 9]	Group24	5.20231	9	[CCNYL1, CDC37, CDK2, CDKN1A, EGFR, HEXIM1, MCM2, PTEN, TFAP4]
GO:0014065	phosphatidylinositol 3-kinase signaling	GO_BiologicalProcess-EBI-UniProt-GOA_23.02.2020_00h00	6.48463e-08	1.66655e-05	1.11744e-26	2.79359e-25	[6, 7, 8]	Group24	5.06912	11	[BECN1, BRF1, EGFR, ERBB2, FLT1, IGF1R, IL18, LEP, PDGFRA, PTEN, TWIST1]
GO:0014066	regulation of phosphatidylinositol 3-kinase signaling	GO_BiologicalProcess-EBI-UniProt-GOA_23.02.2020_00h00	1.59102e-06	0.000350024	1.11744e-26	2.79359e-25	[5, 6, 7, 8, 9]	Group24	4.83871	9	[BECN1, EGFR, FLT1, IGF1R, IL18, LEP, PDGFRA, PTEN, TWIST1]
GO:0038127	ERBB signaling pathway	GO_BiologicalProcess-EBI-UniProt-GOA_23.02.2020_00h00	2.61783e-07	6.51841e-05	1.11744e-26	2.79359e-25	[6, 7, 8]	Group24	5.07614	10	[APP, CDC37, CPNE3, EGFR, ERBB2, GRB2, HSP90AA1, LRP1, MMP9, SHC1]
GO:1904029	regulation of cyclin-dependent protein kinase activity	GO_BiologicalProcess-EBI-UniProt-GOA_23.02.2020_00h00	1.95354e-07	4.90338e-05	1.11744e-26	2.79359e-25	[4, 5, 6, 7, 8, 9, 10]	Group24	6.2069	9	[CCNYL1, CDC37, CDK2, CDKN1A, EGFR, HEXIM1, MCM2, PTEN, TFAP4]
GO:0004693	cyclin-dependent protein serine/threonine kinase activity	GO_BiologicalProcess-EBI-UniProt-GOA_23.02.2020_00h00	7.15164e-07	0.000166633	1.11744e-26	2.79359e-25	[5, 6, 9, 10]	Group24	5.32544	9	[CCNYL1, CDC37, CDK2, CDKN1A, EGFR, HEXIM1, MCM2, PTEN, TFAP4]
GO:0000079	regulation of cyclin-dependent protein serine/threonine kinase activity	GO_BiologicalProcess-EBI-UniProt-GOA_23.02.2020_00h00	1.53742e-07	3.8743e-05	1.11744e-26	2.79359e-25	[5, 6, 7, 8, 9, 10, 11]	Group24	6.38298	9	[CCNYL1, CDC37, CDK2, CDKN1A, EGFR, HEXIM1, MCM2, PTEN, TFAP4]
GO:0038128	ERBB2 signaling pathway	GO_BiologicalProcess-EBI-UniProt-GOA_23.02.2020_00h00	4.71063e-09	1.28129e-06	1.11744e-26	2.79359e-25	[7, 8, 9]	Group24	16.6667	7	[CDC37, CPNE3, EGFR, ERBB2, GRB2, HSP90AA1, SHC1]
GO:0045736	negative regulation of cyclin-dependent protein serine/threonine kinase activity	GO_BiologicalProcess-EBI-UniProt-GOA_23.02.2020_00h00	1.36867e-05	0.00251836	1.11744e-26	2.79359e-25	[4, 5, 6, 7, 8, 9, 10, 11, 12]	Group24	9.61539	5	[CDK2, CDKN1A, HEXIM1, PTEN, TFAP4]
GO:1904030	negative regulation of cyclin-dependent protein kinase activity	GO_BiologicalProcess-EBI-UniProt-GOA_23.02.2020_00h00	1.50417e-05	0.00272255	1.11744e-26	2.79359e-25	[5, 6, 7, 8, 9, 10, 11]	Group24	9.43396	5	[CDK2, CDKN1A, HEXIM1, PTEN, TFAP4]
GO:0019199	transmembrane receptor protein kinase activity	GO_BiologicalProcess-EBI-UniProt-GOA_23.02.2020_00h00	2.07171e-07	5.17929e-05	1.11744e-26	2.79359e-25	[8, 9]	Group24	6.16438	9	[APP, EGFR, ERBB2, FGFR2, FLT1, IGF1R, MME, PDGFRA, SHC1]

## Sheet: PCOS related GO Terms
				PCOS related GO term
GOID	GOTerm	Ontology Source	Term PValue	Term PValue Corrected with Bonferroni step down	Group PValue	Group PValue Corrected with Bonferroni step down	GOLevels	GOGroups	% Associated Genes	Nr. Genes	Associated Genes Found
GO:0042698	ovulation cycle	GO_BiologicalProcess-EBI-UniProt-GOA_23.02.2020_00h00	2.97906e-09	8.13282e-07	1.11144e-14	2.11174e-13	[2, 3, 4]	Group15	10	9	[EGFR, ESR1, GDF9, HAS2, LEP, PDGFRA, RETN, S100A8, S100A9]
GO:0046660	female sex differentiation	GO_BiologicalProcess-EBI-UniProt-GOA_23.02.2020_00h00	4.86833e-11	1.43616e-08	2.8115e-22	6.46644e-21	[3, 4, 5]	Group19	8.39161	12	[CTNNA1, ESR1, GDF9, ICAM1, LEP, MYC, PDGFRA, RBP4, RETN, S100A8, S100A9, VEGFA]
GO:0001541	ovarian follicle development	GO_BiologicalProcess-EBI-UniProt-GOA_23.02.2020_00h00	1.49238e-07	3.77573e-05	2.8115e-22	6.46644e-21	[4, 5, 6, 7, 8, 9]	Group19	10.2941	7	[CTNNA1, ESR1, ICAM1, MYC, S100A8, S100A9, VEGFA]
GO:0042698	ovulation cycle	GO_BiologicalProcess-EBI-UniProt-GOA_23.02.2020_00h00	2.97906e-09	8.13282e-07	5.75357e-26	1.38086e-24	[2, 3, 4]	Group23	10	9	[EGFR, ESR1, GDF9, HAS2, LEP, PDGFRA, RETN, S100A8, S100A9]
GO:0022602	ovulation cycle process	GO_BiologicalProcess-EBI-UniProt-GOA_23.02.2020_00h00	5.48572e-08	1.4208e-05	5.75357e-26	1.38086e-24	[2, 3, 4, 5]	Group23	11.8644	7	[ESR1, GDF9, LEP, PDGFRA, RETN, S100A8, S100A9]
GO:0046545	development of primary female sexual characteristics	GO_BiologicalProcess-EBI-UniProt-GOA_23.02.2020_00h00	2.30368e-10	6.58853e-08	5.75357e-26	1.38086e-24	[4, 5, 6]	Group23	8.66142	11	[CTNNA1, ESR1, GDF9, ICAM1, LEP, MYC, PDGFRA, RETN, S100A8, S100A9, VEGFA]
GO:0008406	gonad development	GO_BiologicalProcess-EBI-UniProt-GOA_23.02.2020_00h00	6.98217e-07	0.000164081	5.75357e-26	1.38086e-24	[4, 5, 6, 7]	Group23	4	11	[CTNNA1, ESR1, GDF9, ICAM1, LEP, MYC, PDGFRA, RETN, S100A8, S100A9, VEGFA]
GO:0001541	ovarian follicle development	GO_BiologicalProcess-EBI-UniProt-GOA_23.02.2020_00h00	1.49238e-07	3.77573e-05	5.75357e-26	1.38086e-24	[4, 5, 6, 7, 8, 9]	Group23	10.2941	7	[CTNNA1, ESR1, ICAM1, MYC, S100A8, S100A9, VEGFA]
GO:0008585	female gonad development	GO_BiologicalProcess-EBI-UniProt-GOA_23.02.2020_00h00	1.3617e-10	3.94893e-08	5.75357e-26	1.38086e-24	[5, 6, 7, 8]	Group23	9.09091	11	[CTNNA1, ESR1, GDF9, ICAM1, LEP, MYC, PDGFRA, RETN, S100A8, S100A9, VEGFA]
GO:2000194	regulation of female gonad development	GO_BiologicalProcess-EBI-UniProt-GOA_23.02.2020_00h00	5.19611e-06	0.00104961	5.75357e-26	1.38086e-24	[4, 5, 6, 7, 8, 9]	Group23	20	4	[GDF9, RETN, S100A8, S100A9]

## Sheet: Sheet2
		CTNNA1	MMP9
		EGFR	RETN	Proteins	numer of terms
		ESR1	CTSS	CTNNA1	6
		GDF9	S100A9	EGFR	2
		HAS2	NCF2	ESR1	9
		ICAM1	MPO	GDF9	8
		LEP	ALB	HAS2	2
		MYC	BECN1	ICAM1	6
		PDGFRA	TP53	LEP	7
		RBP4	GRB2	MYC	6
		RETN		PDGFRA	7
		S100A8		RBP4	1
		S100A9		RETN	8
		VEGFA		S100A8	10
				S100A9	7
				VEGFA	6

## Sheet: Sheet1
			Druggability Analysis
Name	Volume Å³	Surface Å²	Drug Score	Simple Score
P_0	2694.56	2620.71	0.81	0.61
P_1	2652.05	2822.45	0.81	0.64
P_3	209.65	195.14	0.66	0
P_4	180.41	168.05	0.6	0
P_2	252.39	481.15	0.5	0.14
P_6	166.91	273.52	0.37	0
P_7	165.23	357.95	0.37	0.04
P_5	173.21	283.31	0.35	0
P_8	137.56	211.73	0.33	0
P_9	130.58	204.55	0.28	0
P_10	127.43	196.55	0.27	0
P_11	120.91	239.32	0.27	0
P_14	109.89	180.88	0.26	0
P_12	117.99	208.39	0.25	0
P_13	116.19	209.36	0.22	0
P_15	109.89	259.05	0.16	0
P_16	106.85	216.05	0.15	0
P_17	100.78	249.25	0.14	0
